# Supplementary material for: Performance profiles of professional female tennis players in grand slams
Source: PLoS One. 2018 Jul 19;13(7):e0200591. doi: 10.1371/journal.pone.0200591 (PMC6053165; doi:10.1371/journal.pone.0200591)
Supplement: S1 File — (XLSX) [file pone.0200591.s001.xlsx]

## Sheet: All Slams
Supplementary Table for Data Sharing (Female Player Statistics in Grand Slams)
Saishi	RQ	Aces	1stIn%	1stW%	2ndW%	NetW%	BWon	BreakW%	RWon	RW%	Dominance Ratio	Winner/UE	Total Dist.	D/pt	SWofTS%	DF%	RWinner%	RTUE%	r1stW%	r2ndW%
aw	7.27612	6	58.8235	100	57.1429	90.9091	5	50	30	54.5455	3.09091	1.82353			17.6471	14.2857	20	23.6364	50	59.2593
aw	-7.27612	1	50.9091	50	40.7407	50	0	0	6	17.6471	0.323529	0.277778			0	14.8148	5.88235	11.7647	0	42.8571
aw	-0.241008	7	64.8649	68.75	38.4615	0	5	50	35	44.8718	1.07113	1.75			0	15.3846	0	0	31.25	66.6667
aw	0.241008	0	61.5385	68.75	33.3333	0	5	71.4286	31	41.8919	0.933591	0			0	10	0	0	31.25	61.5385
aw	1.54749	3	62.7451	50	21.0526	0	0	0	17	34	0.559355	0.5			0	31.5789	0	0	13.3333	65
aw	-1.54749	5	60	86.6667	35	0	5	35.7143	31	60.7843	1.78777	0			0	0	0	0	50	78.9474
aw	-2.37672	8	61.4679	61.194	45.2381	76.9231	4	57.1429	28	34.5679	0.768959	0.6			0	7.14286	11.1111	24.6914	21.8182	61.5385
aw	2.37672	6	67.9012	78.1818	38.4615	62.5	5	38.4615	49	44.9541	1.30046	0.840909			1.23457	7.69231	17.4312	25.6881	38.806	54.7619
aw	1	6	64.8649	58.3333	42.3077	70	7	70	35	58.3333	1.23333	1.05556			0	3.84615	11.6667	6.66667	40	76.6667
aw	-1	1	50	60	23.3333	66.6667	4	28.5714	35	47.2973	0.810811	1			3.33333	16.6667	18.9189	9.45946	41.6667	57.6923
aw	0.538866	5	61.5385	87.5	60	57.1429	3	60	28	46.6667	2.02222	1.42857			3.84615	0	21.6667	25	40	53.3333
aw	-0.538866	3	50	60	46.6667	100	0	0	12	23.0769	0.494505	0.478261			0	6.66667	7.69231	19.2308	12.5	40
aw	0.960107	0	66.6667	69.2308	61.5385	100	6	54.5455	26	68.4211	2.05263	0.8			0	0	7.89474	7.89474	57.8947	78.9474
aw	-0.960107	2	50	42.1053	21.0526	42.8571	0	0	13	33.3333	0.487179	0.205882			0	31.5789	7.69231	35.8974	30.7692	38.4615
aw	-2.87447	2	60.6061	37.5	42.3077	62.5	6	54.5455	35	51.4706	0.849265	0.657143			1.51515	15.3846	19.1176	17.6471	41.4634	66.6667
aw	2.87447	3	60.2941	58.5366	33.3333	66.6667	8	88.8889	40	60.6061	1.17749	0.636364			1.47059	14.8148	12.1212	12.1212	62.5	57.6923
aw	2.02554	3	65.5738	57.5	33.3333	58.3333	3	30	26	41.9355	0.825182	0.714286			4.91803	14.2857	11.2903	20.9677	38.0952	50
aw	-2.02554	0	67.7419	61.9048	50	50	5	71.4286	31	50.8197	1.21185	1.04			0	10	21.3115	14.7541	42.5	66.6667
aw	-1.1304	0	71.3115	55.1724	40	0	5	41.6667	51	40.4762	0.823016	0			0	2.85714	0	0	30.7692	50.8197
aw	1.1304	11	51.5873	69.2308	49.1803	0	8	80	60	49.1803	1.21504	2.75			0	6.55738	0	0	44.8276	60
aw	3.63227	0	65.9091	75.8621	86.6667	50	4	0	32	50.7937	2.48325	0.526316			0	0	7.93651	20.6349	46.3415	59.0909
aw	-3.63227	2	65.0794	53.6585	40.9091	62.5	0	0	9	20.4545	0.402699	0.325581			0	18.1818	4.54545	45.4545	24.1379	13.3333
aw	-1.46566	2	56.8182	56	26.3158	60	0	0	8	21.6216	0.380541	0.375			0	26.3158	8.10811	29.7297	14.2857	31.25
aw	1.46566	7	56.7568	85.7143	68.75	50	5	83.3333	25	56.8182	2.62784	3.5			2.7027	12.5	2.27273	2.27273	44	73.6842
aw	5.49185	1	63.6364	61.2245	57.1429	0	5	45.4545	36	52.1739	1.29593	0.25			0	14.2857	0	0	46.1538	60
aw	-5.49185	1	56.5217	53.8462	40	0	2	28.5714	31	40.2597	0.771645	0.166667			0	20	0	0	38.7755	42.8571
aw	-0.345497	5	54.1667	82.0513	45.4545	66.6667	2	28.5714	31	35.2273	1.01455	0.55			1.38889	12.1212	7.95455	23.8636	23.5294	51.3514
aw	0.345497	7	57.9545	76.4706	48.6486	72.7273	2	66.6667	25	34.7222	0.985663	0.512195			0	24.3243	8.33333	27.7778	17.9487	54.5455
aw	-1.56884	0	50.8475	46.6667	41.3793	45.4545	3	60	21	41.1765	0.736185	0.222222			0	10.3448	5.88235	31.3725	25.8065	65
aw	1.56884	0	60.7843	74.1935	35	58.3333	6	85.7143	33	55.9322	1.35835	0.652174			0	0	11.8644	15.2542	53.3333	58.6207
aw	-3.86507	4	50	68.9655	51.7241	70	5	55.5556	30	53.5714	1.35093	1.08333			1.72414	6.89655	32.1429	32.1429	51.1628	61.5385
aw	3.86507	1	76.7857	48.8372	38.4615	100	2	0	23	39.6552	0.74023	0.545455			0	0	1.72414	10.3448	31.0345	48.2759
aw	6.10154	3	75.5556	70.5882	63.6364	68.4211	5	41.6667	30	57.6923	1.8544	1.11111			0	0	19.2308	21.1538	50	65.3846
aw	-6.10154	0	50	50	34.6154	50	0	0	14	31.1111	0.539259	0.28			0	19.2308	8.88889	20	29.4118	36.3636
aw	-0.475579	5	53.4884	54.3478	37.5	50	10	50	54	56.8421	1.0627	0.613636			1.16279	12.5	16.8421	23.1579	53.7313	64.2857
aw	0.475579	1	70.5263	46.2687	35.7143	52.9412	8	61.5385	46	53.4884	0.940999	0.617021			0	14.2857	23.2558	17.4419	45.6522	62.5
aw	0.401741	1	46.9388	73.913	34.6154	0	0	0	11	23.913	0.509452	0.5			0	7.69231	0	0	8	42.8571
aw	-0.401741	9	54.3478	92	57.1429	0	4	57.1429	23	46.9388	1.96289	2.25			0	19.0476	0	0	26.087	65.3846
aw	-1.73697	6	60.6742	64.8148	57.1429	0	2	28.5714	27	31.7647	0.831488	2			0	8.57143	0	0	26	40
aw	1.73697	3	58.8235	74	60	0	4	50	34	38.2022	1.20266	0.75			0	11.4286	0	0	35.1852	42.8571
aw	0.807355	1	63.3028	62.3188	42.5	60	5	41.6667	37	40.6593	0.904463	0.807692			0	10	7.69231	8.79121	28	56.0976
aw	-0.807355	5	54.9451	72	43.9024	83.3333	5	35.7143	49	44.9541	1.10563	0.892857			1.0989	19.5122	18.3486	33.0275	37.6812	57.5
aw	0.494264	0	86	41.8605	42.8571	0	2	50	20	39.2157	0.676133	0			0	14.2857	0	0	33.3333	45.8333
aw	-0.494264	3	52.9412	66.6667	54.1667	0	6	85.7143	29	58	1.479	1			0	12.5	0	0	58.1395	57.1429
aw	-0.671377	2	80	47.7273	18.1818	39.1304	3	42.8571	26	47.2727	0.8125	0.605263			0	9.09091	20	32.7273	42.2222	70
aw	0.671377	1	81.8182	57.7778	30	71.4286	7	70	32	58.1818	1.23077	0.769231			0	0	9.09091	12.7273	52.2727	81.8182
aw	-2.83458	2	43.3962	73.913	26.6667	0	0	0	26	35.6164	0.674168	0.423077			1.88679	33.3333	8.21918	12.3288	15.7895	57.1429
aw	2.83458	10	52.0548	84.2105	42.8571	71.4286	4	50	28	52.8302	1.48331	1.16667			0	17.1429	11.3208	18.8679	26.087	73.3333
aw	5.14749	6	64.7727	63.1579	41.9355	75	4	57.1429	32	43.8356	0.989111	1.76471			0	16.129	12.3288	10.9589	25.641	64.7059
aw	-5.14749	2	53.4247	74.359	35.2941	66.6667	4	36.3636	39	44.3182	1.01101	1.32258			1.36986	17.6471	28.4091	18.1818	36.8421	58.0645
aw	0.694587	3	58.2278	47.8261	45.4545	0	4	66.6667	40	43.956	0.826792	0.428571			0	21.2121	0	0	30.1887	63.1579
aw	-0.694587	3	58.2418	69.8113	36.8421	0	6	60	42	53.1646	1.20949	0.75			0	10.5263	0	0	52.1739	54.5455
aw	-0.34645	3	48.3146	55.814	50	0	2	13.3333	40	43.0108	0.911418	0.25			0	26.087	0	0	29.6296	61.5385
aw	0.34645	6	58.0645	70.3704	38.4615	0	4	57.1429	42	47.191	1.09719	0.75			0	20.5128	0	0	44.186	50
aw	-0.510195	4	64.1026	96	57.1429	100	4	50	25	48.0769	2.67857	0.9375			2.5641	21.4286	9.61538	21.1538	46.875	50
aw	0.510195	2	61.5385	53.125	50	100	0	0	7	17.9487	0.373333	0.290323			0	20	15.3846	35.8974	4	42.8571
aw	1.51785	2	39.5833	84.2105	48.2759	81.8182	6	35.2941	36	61.0169	1.62712	1.33333			4.16667	10.3448	22.0339	22.0339	58.8235	64
aw	-1.51785	1	57.6271	41.1765	36	62.5	1	33.3333	18	37.5	0.614583	0.361111			0	32	12.5	29.1667	15.7895	51.7241
aw	1.07529	8	60.6061	75	50	100	4	80	11	22	0.631304	0.925926			0	19.2308	12	24	0	68.75
aw	-1.07529	0	68	100	31.25	85.7143	1	12.5	23	34.8485	1.58402	0.434783			0	25	9.09091	15.1515	25	50
aw	-0.5025	2	75.3846	63.2653	50	80	2	33.3333	29	36.25	0.90625	0.809524			1.53846	6.25	7.5	13.75	25.4545	60
aw	0.5025	2	68.75	74.5455	40	88.8889	3	50	26	40	1.10345	1.1			1.25	12	20	20	36.7347	50
aw	-4.02975	4	48	72.2222	51.2821	87.5	5	31.25	46	47.4227	1.22645	1.03704			0	15.3846	11.3402	10.3093	37.931	61.5385
aw	4.02975	3	59.7938	62.069	38.4615	75	4	33.3333	29	38.6667	0.815362	0.8			0	20.5128	9.33333	20	27.7778	48.7179
aw	3.65821	6	60.3774	71.875	52.381	50	5	62.5	25	59.5238	1.6604	1.05263			1.88679	28.5714	14.2857	9.52381	45.4545	75
aw	-3.65821	1	52.381	54.5455	25	0	1	12.5	19	35.8491	0.602264	0.384615			0	15	5.66038	18.8679	28.125	47.619
aw	-0.577976	4	62.6866	64.2857	44	78.5714	2	25	30	39.4737	0.911978	0.55814			0	28	15.7895	26.3158	36.1702	44.8276
aw	0.577976	6	61.8421	63.8298	55.1724	33.3333	4	80	29	43.2836	1.09652	0.833333			1.31579	6.89655	7.46269	17.9104	35.7143	56
aw	-0.356144	1	74.1573	59.0909	43.4783	50	8	50	54	49.0909	1.09227	0.621622			0	26.087	13.6364	14.5455	42.029	60.9756
aw	0.356144	3	62.7273	57.971	39.0244	66.6667	6	60	40	44.9438	0.915522	0.666667			2.72727	12.1951	14.6067	26.9663	40.9091	56.5217
aw	-0.156119	1	68.3333	56.0976	31.5789	63.6364	1	33.3333	19	35.1852	0.681004	0.483871			0	21.0526	14.8148	14.8148	25	55.5556
aw	0.156119	4	66.6667	75	44.4444	56.25	5	62.5	31	51.6667	1.46842	1.125			3.7037	5.55556	3.33333	15	43.9024	68.4211
aw	1.0614	5	56.5217	64.1026	43.3333	85.7143	3	21.4286	40	43.4783	0.967742	0.625			0	3.33333	7.6087	14.1304	35.1852	55.2632
aw	-1.0614	6	58.6957	64.8148	44.7368	62.5	4	66.6667	31	44.9275	1.03333	0.622222			2.17391	13.1579	7.24638	20.2899	35.8974	56.6667
aw	0.505528	1	73.8462	68.75	35.2941	0	5	83.3333	33	50.7692	1.26923	0.25			0	23.5294	0	0	40.5405	64.2857
aw	-0.505528	2	56.9231	59.4595	35.7143	0	2	33.3333	26	40	0.787879	0.666667			0	10.7143	0	0	31.25	64.7059
aw	-1.34395	1	62.6374	61.4035	58.8235	0	3	33.3333	37	39.3617	0.994976	0.264706			0	8.82353	1.06383	17.0213	30	55.8824
aw	1.34395	3	63.8298	70	44.1176	84.6154	3	33.3333	36	39.5604	1.00505	0.615385			3.19149	14.7059	10.989	26.3736	38.5965	41.1765
aw	-3.47249	1	77.1429	44.4444	12.5	62.5	0	0	11	26.8293	0.426829	0.2			0	37.5	4.87805	21.9512	16	43.75
aw	3.47249	3	60.9756	84	56.25	50	5	55.5556	22	62.8571	2.34286	0.928571			7.31707	12.5	8.57143	17.1429	55.5556	87.5
aw	2.16993	0	78.8462	75.6098	36.3636	66.6667	4	80	26	50.9804	1.5594	0.894737			0	9.09091	9.80392	17.6471	42.8571	68.75
aw	-2.16993	1	68.6275	57.1429	31.25	35.7143	1	50	17	32.6923	0.641272	0.428571			0	12.5	7.69231	25	24.3902	63.6364
aw	1.04993	3	63.8298	68.3333	52.9412	0	6	54.5455	50	45.8716	1.23198	1			0	8.82353	0	0	35.2941	63.4146
aw	-1.04993	2	62.3853	64.7059	36.5854	0	5	55.5556	35	37.234	0.811702	0.285714			0	17.0732	0	0	31.6667	47.0588
aw	-0.494765	3	48.1013	76.3158	46.3415	63.6364	1	100	13	22.4138	0.57119	0.560976			1.26582	19.5122	5.17241	31.0345	15.7895	35
aw	0.494765	7	65.5172	84.2105	65	71.4286	3	25	31	39.2405	1.75073	0.95			1.72414	5	5.06329	15.1899	23.6842	53.6585
aw	-1.72583	5	59.6491	61.7647	47.8261	45.4545	1	16.6667	25	34.7222	0.791667	0.518519			1.75439	8.69565	1.38889	25	25	50
aw	1.72583	0	61.1111	75	50	85.7143	3	42.8571	25	43.8596	1.26316	0.7			2.77778	21.4286	8.77193	17.5439	38.2353	52.1739
aw	1.3356	5	50.5263	79.1667	48.9362	42.8571	4	33.3333	36	43.3735	1.21191	0.574468			2.10526	27.6596	14.4578	22.8916	32.6923	61.2903
aw	-1.3356	2	62.6506	67.3077	38.7097	100	2	28.5714	34	35.7895	0.825146	0.382353			1.20482	9.67742	6.31579	22.1053	20.8333	51.0638
aw	-0.438884	2	57.3529	66.6667	24.1379	0	2	66.6667	23	40.3509	0.78396	0.285714			0	24.1379	0	0	25.7143	63.6364
aw	0.438884	4	61.4035	74.2857	36.3636	0	5	50	35	51.4706	1.27558	1.33333			0	13.6364	0	0	33.3333	75.8621
aw	-3.07039	4	57.1429	67.5	33.3333	77.7778	2	33.3333	28	38.8889	0.824916	0.6			5.71429	26.6667	5.55556	20.8333	18.4211	61.7647
aw	3.07039	5	52.7778	81.5789	38.2353	42.8571	4	50	33	47.1429	1.21224	1.03571			1.38889	26.4706	17.1429	12.8571	32.5	66.6667
aw	4.93074	9	58.5366	75	44.1176	62.8571	7	63.6364	45	50	1.32258	1.22581			1.21951	2.94118	12.2222	18.8889	38.2979	62.7907
aw	-4.93074	0	52.2222	61.7021	37.2093	64.7059	3	37.5	31	37.8049	0.756098	0.818182			0	13.9535	17.0732	9.7561	25	55.8824
aw	0.97728	10	67.6923	79.5455	38.0952	0	4	33.3333	35	46.6667	1.37879	2.5			0	19.0476	0	0	46.6667	46.6667
aw	-0.97728	1	60	53.3333	53.3333	0	1	20	22	33.8462	0.725275	1			0	3.33333	0	0	20.4545	61.9048
aw	-0.992051	1	61.8182	47.0588	47.619	0	2	33.3333	21	38.8889	0.737548	0.25			0	19.0476	0	0	43.3333	33.3333
aw	0.992051	0	55.5556	56.6667	66.6667	0	5	62.5	29	52.7273	1.35584	0			0	8.33333	0	0	52.9412	52.381
aw	-1.82312	3	67.9612	61.4286	42.4242	0	2	50	27	36.4865	0.81698	0.428571			0	21.2121	0	0	30.4348	46.4286
aw	1.82312	3	62.1622	69.5652	53.5714	0	3	25	46	44.6602	1.22402	0.6			0	17.8571	0	0	38.5714	57.5758
aw	0.544321	6	64.4737	55.102	44.4444	75	3	33.3333	30	38.4615	0.790021	0.564103			2.63158	11.1111	5.12821	24.359	30	47.3684
aw	-0.544321	5	51.2821	70	52.6316	33.3333	5	41.6667	37	48.6842	1.26579	0.83871			1.28205	10.5263	13.1579	14.4737	44.898	55.5556
aw	-0.146221	8	59.8214	68.6567	37.7778	0	5	20.8333	57	42.5373	0.972281	0.727273			0	24.4444	0	0	39.3258	48.8889
aw	0.146221	5	66.4179	60.6742	51.1111	0	6	42.8571	49	43.75	1.02851	1			0	11.1111	0	0	31.3433	62.2222
aw	2.71355	4	71.4286	62	55	0	5	55.5556	35	47.9452	1.19863	1.33333			0	15	0	0	44	56.5217
aw	-2.71355	0	68.4932	56	43.4783	0	3	100	28	40	0.834286	0			0	26.087	0	0	38	45
aw	-2.73039	0	58.3333	35.7143	40	71.4286	1	50	13	31.7073	0.507317	0.3			0	10	4.87805	21.9512	32	31.25
aw	2.73039	0	60.9756	68	68.75	61.1111	6	50	30	62.5	1.97115	0.9375			0	12.5	14.5833	12.5	64.2857	60
aw	2.03953	1	74.6269	62	41.1765	33.3333	6	50	44	57.8947	1.33757	0.814815			2.98507	5.88235	9.21053	10.5263	50	68.75
aw	-2.03953	3	57.8947	50	31.25	50	4	66.6667	29	43.2836	0.747626	0.325581			0	40.625	4.47761	16.4179	38	58.8235
aw	-0.878321	4	72	75	35.7143	0	3	50	35	36.4583	1.01273	0.571429			0	25	0	0	23.4043	48.9796
aw	0.878321	5	48.9583	76.5957	51.0204	0	3	50	36	36	0.987429	0.833333			0	14.2857	0	0	25	64.2857
aw	-0.485427	2	62.7119	67.5676	45.4545	80	6	46.1538	31	57.4074	1.41127	0.677419			5.08475	27.2727	14.8148	18.5185	50	72.2222
aw	0.485427	4	66.6667	50	27.7778	33.3333	3	37.5	24	40.678	0.708584	0.3125			3.7037	22.2222	0	22.0339	32.4324	54.5455
aw	-0.389947	5	60.7143	76.4706	36.3636	66.6667	5	41.6667	31	50	1.27273	1.28571			1.78571	22.7273	16.129	16.129	33.3333	65.625
aw	0.389947	1	48.3871	66.6667	34.375	80	2	50	22	39.2857	0.785714	0.708333			1.6129	12.5	12.5	12.5	23.5294	63.6364
aw	1	0	76	56.5789	45.8333	0	9	69.2308	46	56.7901	1.23457	0			0	4.16667	0	0	50	72
aw	-1	2	69.1358	50	28	0	5	41.6667	46	46	0.81	0.4			0	20	0	0	43.4211	54.1667
aw	-0.963474	2	53.3333	67.5	34.2857	0	4	57.1429	32	42.1053	0.877193	0.153846			0	37.1429	0	0	38.4615	50
aw	0.963474	1	68.4211	61.5385	50	0	5	45.4545	36	48	1.14	0.2			0	20.8333	0	0	32.5	65.7143
aw	-0.390459	1	58.2418	62.2642	39.4737	68.75	1	25	27	34.1772	0.723285	0.358974			2.1978	13.1579	3.79747	17.7215	27.7778	48
aw	0.390459	5	68.3544	72.2222	52	78.5714	5	29.4118	43	47.2527	1.38258	0.861111			5.06329	8	10.989	24.1758	37.7358	60.5263
aw	-5.44294	2	71.875	52.1739	27.7778	80	3	30	30	40	0.731429	0.448276			0	27.7778	4	20	26.7857	78.9474
aw	5.44294	0	74.6667	73.2143	21.0526	88.2353	5	100	35	54.6875	1.36719	0.84375			2.66667	36.8421	17.1875	15.625	47.8261	72.2222
aw	6.87036	10	66	84.8485	47.0588	75	4	57.1429	25	52.0833	1.86012	1.26316			4	11.7647	16.6667	16.6667	34.6154	72.7273
aw	-6.87036	2	54.1667	65.3846	27.2727	100	0	0	14	28	0.5376	0.45			0	36.3636	4	18	15.1515	52.9412
aw	-1.0902	11	54.7619	72.4638	49.1228	88.2353	3	21.4286	45	35.7143	0.9375	0.95			0.793651	10.5263	12.6984	23.8095	28.3784	46.1538
aw	1.0902	9	58.7302	71.6216	53.8462	71.4286	4	44.4444	48	38.0952	1.06667	1.22857			2.38095	15.3846	9.52381	10.3175	27.5362	50.8772
aw	1.64046	4	58.5366	83.3333	58.8235	76.4706	5	38.4615	28	59.5745	2.2205	1.53333			0	17.6471	25.5319	21.2766	44.4444	80
aw	-1.64046	1	57.4468	55.5556	20	83.3333	0	0	11	26.8293	0.450348	0.263158			0	10	4.87805	19.5122	16.6667	41.1765
aw	-1.974	0	75	39.3939	27.2727	62.5	2	66.6667	19	39.5833	0.622024	0.344828			0	27.2727	12.5	22.9167	38.4615	40.9091
aw	1.974	2	54.1667	61.5385	59.0909	0	6	85.7143	28	63.6364	1.60766	0.941176			2.08333	9.09091	18.1818	15.9091	60.6061	72.7273
aw	-0.623437	0	76.4151	49.3827	56	66.6667	7	70	48	45.7143	0.931868	0.395833			0	16	14.2857	13.3333	40.9091	53.8462
aw	0.623437	3	62.8571	59.0909	46.1538	54.5455	8	50	52	49.0566	1.07311	0.697674			0.952381	2.5641	10.3774	26.4151	50.6173	44
aw	-1.92961	1	73.1707	73.3333	54.5455	70	6	31.5789	33	56.8966	1.79443	1			0	0	8.62069	15.5172	46.4286	66.6667
aw	1.92961	0	48.2759	53.5714	33.3333	76.9231	1	100	13	31.7073	0.55728	0.586207			0	23.3333	17.0732	24.3902	26.6667	45.4545
aw	2.16146	4	50	68.4211	44.7368	42.8571	5	50	41	51.8987	1.19524	1			0	5.26316	16.4557	12.6582	45.7627	70
aw	-2.16146	2	74.6835	54.2373	30	76.4706	3	33.3333	33	43.4211	0.83665	0.642857			2.53165	5	15.7895	23.6842	31.5789	55.2632
aw	0.765535	0	68.5185	68.9189	44.1176	71.4286	3	42.8571	28	33.3333	0.857143	0.7			0	17.6471	8.33333	5.95238	25	54.1667
aw	-0.765535	6	71.4286	75	45.8333	80	3	23.0769	42	38.8889	1.16667	0.893617			4.7619	4.16667	12.037	30.5556	31.0811	55.8824
aw	5.60486	4	60.3175	71.0526	48	40	5	71.4286	28	49.1228	1.28947	0.967742			3.1746	8	17.5439	24.5614	32.2581	69.2308
aw	-5.60486	2	54.386	67.7419	30.7692	75	2	100	24	38.0952	0.77551	0.631579			0	19.2308	6.34921	12.6984	28.9474	52
aw	-2.41504	9	43.8095	71.7391	44.0678	0	0	0	31	31.6327	0.72205	1			0	15.2542	0	0	22.9508	45.9459
aw	2.41504	6	62.2449	77.0492	54.0541	0	4	30.7692	46	43.8095	1.38495	0.857143			0	18.9189	0	0	28.2609	55.9322
aw	2.22607	4	55.5556	74.2857	50	64.2857	5	38.4615	34	51.5152	1.41107	0.642857			1.5873	21.4286	9.09091	19.697	55.102	41.1765
aw	-2.22607	0	74.2424	44.898	58.8235	42.8571	2	50	23	36.5079	0.708683	0.45			0	11.7647	9.52381	25.3968	25.7143	50
aw	-1.848	0	66.2651	63.6364	32.1429	75	7	50	43	53.75	1.14391	0.444444			0	21.4286	8.75	5	45.2381	63.1579
aw	1.848	10	52.5	54.7619	36.8421	55.8824	5	83.3333	39	46.988	0.874194	0.767857			1.25	15.7895	22.8916	34.9398	36.3636	67.8571
aw	3.77259	3	59.1837	82.7586	55	75	4	30.7692	30	47.619	1.66667	2.2			0	5	20.6349	4.7619	37.5	65.2174
aw	-3.77259	4	63.4921	62.5	34.7826	64.7059	1	50	14	28.5714	0.6	0.958333			0	8.69565	10.2041	22.449	17.2414	45
aw	-0.574694	3	63.0435	44.8276	35.2941	42.8571	0	0	17	34	0.579259	0.466667			2.17391	17.6471	12	24	30.7692	45.4545
aw	0.574694	4	78	69.2308	69.2308	66.6667	5	50	27	58.6957	1.72634	1.875			0	18.1818	8.69565	6.52174	55.1724	64.7059
aw	1.34792	9	45.283	91.6667	62.069	100	2	33.3333	27	42.1875	1.71995	1.5			5.66038	0	6.25	20.3125	27.5862	54.2857
aw	-1.34792	5	45.3125	72.4138	45.7143	68.75	0	0	13	24.5283	0.581412	0.5			0	17.1429	15.0943	35.8491	8.33333	37.931
aw	1.44478	3	62.8571	66.6667	46.1538	55	4	80	30	37.037	0.904393	0.757576			1.90476	15.3846	8.64198	17.284	19.1489	61.7647
aw	-1.44478	4	58.0247	80.8511	38.2353	87.5	3	42.8571	43	40.9524	1.10571	0.948718			1.23457	23.5294	15.2381	17.1429	33.3333	53.8462
aw	3.10852	9	58.9744	82.6087	43.75	0	6	100	27	67.5	2.025	1.78571			0	25	27.5	12.5	65.2174	70.5882
aw	-3.10852	1	57.5	34.7826	29.4118	50	1	100	13	33.3333	0.493827	0.388889			0	17.6471	5.12821	12.8205	17.3913	56.25
aw	-1	0	66.1765	57.7778	65.2174	50	4	100	18	42.8571	1.07937	0.307692			0	8.69565	9.52381	21.4286	27.2727	60
aw	1	4	52.381	72.7273	40	63.6364	2	40	27	39.7059	0.926471	0.342105			0	5	5.88235	38.2353	42.2222	34.7826
aw	1.22239	2	50	57.6923	30.7692	75	1	10	23	38.3333	0.687356	0.555556			0	19.2308	10	15	35.7143	44.4444
aw	-1.22239	1	70	64.2857	55.5556	100	5	100	29	55.7692	1.45485	1.8			1.66667	5.55556	21.1538	11.5385	42.3077	69.2308
aw	-2.37851	1	62.9213	60.7143	30.303	90	2	100	22	32.8358	0.64942	0.489362			2.24719	12.1212	8.95522	25.3731	25.641	42.8571
aw	2.37851	0	58.209	74.359	57.1429	50	6	40	45	50.5618	1.53984	0.526316			0	10.7143	5.61798	10.1124	39.2857	69.697
aw	2.14975	0	72.7273	59.375	47.2222	73.6842	6	60	52	45.2174	1.02909	0.633333			0	13.8889	6.95652	10.4348	36.5079	55.7692
aw	-2.14975	3	54.7826	63.4921	44.2308	64.1026	7	41.1765	58	43.9394	0.971737	0.746269			1.73913	25	18.9394	26.5152	40.625	52.7778
aw	-1.75899	3	42.1053	68.75	4.54545	66.6667	1	20	18	38.2979	0.559738	0.545455			0	4.54545	14.8936	21.2766	34.375	46.6667
aw	1.75899	0	68.0851	65.625	53.3333	80	6	66.6667	26	68.4211	1.78655	1.30769			0	13.3333	28.9474	5.26316	31.25	95.4545
aw	1.74846	1	58.7629	68.4211	42.5	33.3333	6	46.1538	47	47.9592	1.13464	0.172414			2.06186	22.5	0	8.16327	43.6364	53.4884
aw	-1.74846	0	56.1224	56.3636	46.5116	57.5758	5	41.6667	41	42.268	0.881334	0.383562			2.04082	27.907	14.433	29.8969	31.5789	57.5
aw	-3.16993	3	53.3333	62.5	41.0714	85.7143	6	66.6667	49	42.2414	0.889292	0.363636			1.66667	16.0714	6.03448	20.6897	37.1429	50
aw	3.16993	2	60.3448	62.8571	50	100	7	35	57	47.5	1.12449	0.507463			1.72414	26.087	14.1667	28.3333	37.5	58.9286
aw	4.58496	1	66.0377	80	44.4444	78.5714	5	0	27	50.9434	1.58824	1.38462			1.88679	5.55556	11.3208	16.9811	45.9459	62.5
aw	-4.58496	0	69.8113	54.0541	37.5	72.2222	1	50	17	32.0755	0.62963	0.692308			0	6.25	16.9811	18.8679	20	55.5556
aw	-1.80735	2	55.3846	58.3333	37.931	0	0	0	10	23.8095	0.468975	0.666667			0	10.3448	0	0	14.2857	42.8571
aw	1.80735	5	66.6667	85.7143	57.1429	0	4	44.4444	33	50.7692	2.13231	5			0	7.14286	0	0	41.6667	62.069
aw	1.09954	6	56.1404	71.875	44	44.4444	6	75	32	59.2593	1.4686	0.727273			1.75439	24	22.2222	27.7778	53.125	68.1818
aw	-1.09954	1	59.2593	46.875	31.8182	0	3	42.8571	23	40.3509	0.680921	0.3			0	22.7273	7.01754	12.2807	28.125	56
aw	-2.42321	3	62.5	62.8571	38.7097	100	3	50	27	41.5385	1.05734	0.459459			0	9.67742	7.69231	21.5385	37.5	52.9412
aw	2.42321	2	73.8462	62.5	47.0588	73.3333	5	41.6667	32	48.4848	1.16723	0.517241			1.53846	17.6471	4.54545	13.6364	37.1429	61.2903
aw	1.91754	3	71.0843	66.1017	58.3333	76.9231	5	50	39	40.625	1.12396	0.961538			1.20482	12.5	11.4583	17.7083	32.6923	50
aw	-1.91754	3	54.1667	67.3077	50	50	3	50	30	36.1446	0.889713	0.568182			5.20833	13.6364	10.8434	27.7108	33.8983	41.6667
aw	-1.88136	5	61.3333	56.5217	48.2759	80	3	60	25	37.8788	0.811688	0.611111			2.66667	6.89655	12.1212	25.7576	25.7143	51.6129
aw	1.88136	7	53.0303	74.2857	48.3871	72.7273	5	62.5	35	46.6667	1.232	0.791667			1.51515	9.67742	6.66667	16	43.4783	51.7241
aw	-0.0356239	0	68.8172	46.875	48.2759	77.7778	6	66.6667	41	48.8095	0.926385	0.64			0	3.44828	22.619	32.1429	32.1429	82.1429
aw	0.0356239	0	66.6667	67.8571	17.8571	75	8	53.3333	49	52.6882	1.07946	0.529412			0	17.8571	15.0538	22.5806	53.125	51.7241
aw	-5.20945	1	55.3191	50	42.8571	62.963	2	25	28	41.1765	0.774118	0.566667			0	9.52381	10.2941	20.5882	41.3793	40
aw	5.20945	0	85.2941	58.6207	60	52.6316	5	45.4545	25	53.1915	1.29179	0.833333			0	10	12.766	12.766	50	57.1429
aw	4.9542	10	48.2143	74.0741	51.7241	33.3333	4	57.1429	25	48.0769	1.28205	1.19048			3.57143	6.89655	15.3846	23.0769	46.4286	50
aw	-4.9542	2	53.8462	53.5714	50	33.3333	1	16.6667	21	37.5	0.78	0.526316			0	8.33333	10.7143	14.2857	25.9259	48.2759
aw	-0.5025	3	68.3168	60.8696	68.75	68.75	1	25	29	29.2929	0.799618	0.7			1.9802	6.25	4.0404	22.2222	17.5439	45.2381
aw	0.5025	6	57.5758	82.4561	54.7619	69.5652	4	44.4444	37	36.6337	1.2506	1.15			0	7.14286	19.802	16.8317	39.1304	31.25
aw	0.489038	0	64.4068	47.3684	52.381	50	2	66.6667	16	32	0.629333	0.535714			0	23.8095	12	20	31.0345	33.3333
aw	-0.489038	1	58	68.9655	66.6667	75	5	50	30	50.8475	1.58898	0.875			0	14.2857	11.8644	16.9492	52.6316	47.619
aw	1.65896	4	61.2245	76.6667	52.6316	60	5	62.5	34	55.7377	1.70697	0.782609			2.04082	10.5263	14.7541	19.6721	48.9362	78.5714
aw	-1.65896	0	77.0492	51.0638	21.4286	75	1	33.3333	16	32.6531	0.585834	0.225806			0	7.14286	4.08163	28.5714	23.3333	47.3684
aw	3.16993	5	60	65.1515	40.9091	88.8889	4	40	38	43.1818	0.969388	0.34			0.909091	13.6364	4.54545	21.5909	36.5385	52.7778
aw	-3.16993	2	59.0909	63.4615	47.2222	83.3333	6	37.5	49	44.5455	1.03158	0.488372			1.13636	19.4444	8.18182	12.7273	34.8485	59.0909
aw	0.947533	2	56.3636	54.8387	54.1667	90	6	66.6667	35	53.0303	1.16667	0.485714			1.81818	4.16667	10.6061	24.2424	50	60
aw	-0.947533	1	69.697	50	40	36.3636	4	100	25	45.4545	0.857143	0.264706			0	15	3.63636	20	45.1613	45.8333
aw	2.38466	4	62.7451	65.625	31.5789	66.6667	7	53.8462	37	60.6557	1.28893	1.3125			0	21.0526	13.1148	9.83607	57.8947	65.2174
aw	-2.38466	0	62.2951	42.1053	34.7826	34.7826	4	80	24	47.0588	0.775835	0.62069			0	26.087	15.6863	13.7255	34.375	68.4211
aw	0.710493	3	44.2308	73.913	51.7241	60	6	40	38	52.0548	1.35342	1.4			0	13.7931	9.58904	6.84932	50	55.1724
aw	-0.710493	4	60.274	50	44.8276	60	2	50	20	38.4615	0.738866	0.488889			1.36986	20.6897	13.4615	36.5385	26.087	48.2759
aw	3	1	62.3188	53.4884	50	50	7	77.7778	36	54.5455	1.1405	0.363636			2.89855	11.5385	4.54545	28.7879	56.1404	44.4444
aw	-3	0	86.3636	43.8596	55.5556	72.2222	5	71.4286	33	47.8261	0.876812	0.44186			0	22.2222	18.8406	26.087	46.5116	50
aw	-3.48543	0	61.1111	48.4848	33.3333	77.7778	2	50	19	38	0.661935	0.28125			1.85185	14.2857	6	24	30.7692	45.8333
aw	3.48543	1	52	69.2308	54.1667	50	6	100	31	57.4074	1.51072	0.9			0	12.5	14.8148	16.6667	51.5152	66.6667
aw	-0.29956	0	65.1163	42.8571	26.6667	0	0	0	10	25.641	0.408357	0.0869565			0	0	2.5641	30.7692	22.2222	33.3333
aw	0.29956	1	69.2308	77.7778	66.6667	77.7778	5	55.5556	27	62.7907	2.44884	1			0	8.33333	16.2791	25.5814	57.1429	73.3333
aw	-2.32193	0	65.3333	48.9796	34.6154	58.3333	4	66.6667	27	40.9091	0.730519	0.478261			0	19.2308	7.57576	13.6364	30.303	51.5152
aw	2.32193	0	50	69.697	48.4848	92.3077	6	42.8571	42	56	1.36889	1			1.51515	24.2424	22.6667	20	51.0204	65.3846
aw	1.58496	5	65.4762	65.4545	55.1724	65	6	66.6667	44	48.8889	1.28333	1.31579			1.19048	6.89655	7.77778	10	45.283	54.0541
aw	-1.58496	0	66.25	54.717	45.9459	57.1429	3	60	32	38.0952	0.896359	0.795918			0	18.9189	16.6667	20.2381	34.5455	44.8276
aw	-1.66985	5	64.2105	60.6557	47.0588	70.5882	7	70	43	45.7447	1.0347	0.6			0	20.5882	10.6383	29.7872	38.0952	61.2903
aw	1.66985	2	67.0213	61.9048	38.7097	69.2308	5	31.25	42	44.2105	0.966463	0.459459			0	19.3548	6.31579	13.6842	39.3443	52.9412
aw	1.078	1	68.75	70.4545	50	76.9231	4	44.4444	27	41.5385	1.15585	0.75			4.6875	0	13.8462	29.2308	37.8378	46.4286
aw	-1.078	0	56.9231	62.1622	53.5714	52.9412	2	66.6667	23	35.9375	0.865162	0.444444			0	14.2857	12.5	17.1875	29.5455	50
aw	-4.32193	0	69.7674	26.6667	30.7692	100	1	0	13	34.2105	0.474533	0.277778			0	38.4615	5.26316	10.5263	28.5714	50
aw	4.32193	0	73.6842	71.4286	50	82.3529	7	50	31	72.093	2.10733	1.53846			0	20	23.2558	13.9535	73.3333	69.2308
aw	3.58496	13	66.3158	68.254	40.625	66.6667	2	66.6667	23	30.6667	0.747009	0.709677			1.05263	12.5	4	21.3333	22.5	40
aw	-3.58496	1	53.3333	77.5	60	76.9231	4	28.5714	39	41.0526	1.33867	1.22222			1.33333	5.71429	16.8421	13.6842	31.746	59.375
aw	-2.074	0	61.3636	61.1111	41.1765	55.5556	1	50	21	28.3784	0.609097	0.234043			0	8.82353	6.75676	24.3243	22.9167	38.4615
aw	2.074	6	64.8649	77.0833	61.5385	83.3333	6	54.5455	41	46.5909	1.64177	1.03571			1.35135	3.84615	6.81818	19.3182	38.8889	58.8235
aw	3.22239	1	79.5455	74.2857	44.4444	57.1429	5	71.4286	25	59.5238	1.87075	1.28571			2.27273	11.1111	23.8095	14.2857	48.1481	80
aw	-3.22239	0	64.2857	51.8519	20	75	0	0	14	31.8182	0.534545	0.363636			0	6.66667	4.54545	13.6364	25.7143	55.5556
aw	1.28951	1	64.2857	55.5556	28.5714	38.4615	5	83.3333	32	41.5584	0.768439	0.714286			0	11.4286	14.2857	14.2857	28.2609	61.2903
aw	-1.28951	8	59.7403	71.7391	38.7097	62.963	8	44.4444	53	54.0816	1.30134	1.16216			2.5974	6.45161	20.4082	21.4286	44.4444	71.4286
aw	0.321928	2	66.6667	57.1429	39.2857	66.6667	4	50	26	39.3939	0.807095	0.534884			0	7.14286	12.1212	28.7879	38.0952	41.6667
aw	-0.321928	0	63.6364	61.9048	58.3333	100	6	46.1538	41	48.8095	1.23901	0.785714			1.51515	16.6667	14.2857	16.6667	42.8571	60.7143
aw	-1.37851	1	68.9189	52.9412	56.5217	100	7	50	47	52.2222	1.1366	0.571429			0	21.7391	10	13.3333	47.4576	61.2903
aw	1.37851	3	65.5556	52.5424	38.7097	80	5	50	34	45.9459	0.879816	0.6			1.11111	25.8065	16.2162	24.3243	47.0588	43.4783
aw	3.12928	2	72.7273	70.8333	61.1111	57.1429	4	44.4444	31	52.5424	1.65133	0.6			1.51515	5.55556	3.38983	11.8644	45.4545	61.5385
aw	-3.12928	3	55.9322	54.5455	38.4615	42.8571	0	0	21	31.8182	0.605572	0.522727			0	11.5385	15.1515	33.3333	29.1667	38.8889
aw	-3.16993	0	72.3077	51.0638	50	75	0	0	22	34.375	0.698242	0.625			0	0	10.9375	15.625	27.2727	50
aw	3.16993	3	68.75	72.7273	50	76.4706	3	21.4286	32	49.2308	1.43217	1			0	35	7.69231	10.7692	48.9362	50
aw	0.662965	1	56.4815	55.7377	48.9362	66.6667	5	41.6667	47	43.1193	0.913114	0.971429			1.85185	8.51064	16.5138	14.6789	33.3333	56.5217
aw	-0.662965	2	57.7982	66.6667	43.4783	79.1667	7	53.8462	51	47.2222	1.09515	1.27027			2.75229	13.0435	19.4444	16.6667	44.2623	51.0638
aw	2.87447	1	64.4444	79.3103	62.5	70	5	62.5	29	53.7037	2.01389	1.35294			2.22222	6.25	14.8148	20.3704	42.8571	60.6061
aw	-2.87447	3	38.8889	57.1429	39.3939	100	1	25	12	26.6667	0.496552	0.518519			1.85185	15.1515	11.1111	24.4444	20.6897	37.5
aw	0.378512	2	67.4419	44.8276	42.8571	25	1	33.3333	13	30.2326	0.541667	0.36			0	7.14286	6.97674	32.5581	24.2424	50
aw	-0.378512	0	76.7442	75.7576	50	75	5	55.5556	24	55.814	1.84615	1.0625			0	30	13.9535	18.6047	55.1724	57.1429
aw	-1	1	58.9744	71.7391	50	79.1667	6	37.5	45	50	1.34483	1.53333			0	3.125	13.3333	8.88889	51.8519	47.2222
aw	1	0	60	48.1481	52.7778	58.8235	2	40	29	37.1795	0.74359	0.702128			1.11111	13.8889	19.2308	28.2051	28.2609	50
aw	-2.66297	2	45.098	56.5217	17.8571	80	3	42.8571	31	44.9275	0.694335	0.714286			0	7.14286	8.69565	8.69565	35.7143	59.2593
aw	2.66297	4	60.8696	64.2857	40.7407	78.5714	6	60	33	64.7059	1.44023	1.52174			0	18.5185	35.2941	11.7647	43.4783	82.1429
aw	-1.70044	0	64.1509	64.7059	52.6316	85.7143	6	66.6667	31	62	1.56476	1.05			0	10.5263	22	14	50	87.5
aw	1.70044	2	68	50	12.5	44.4444	4	44.4444	21	39.6226	0.639075	0.5			2	12.5	7.54717	22.6415	35.2941	47.3684
aw	2.11548	2	60	58.3333	62.5	61.5385	5	50	39	53.4247	1.33562	1.13333			0	12.5	21.9178	26.0274	40.8163	79.1667
aw	-2.11548	0	67.1233	59.1837	20.8333	75	2	66.6667	24	40	0.748718	0.392857			0	29.1667	10	16.6667	41.6667	37.5
aw	6.67243	11	58.3333	85.7143	55	50	4	66.6667	24	48.9796	1.80848	1.23529	705	7.26804	0	5	4.08163	6.12245	33.3333	68.1818
aw	-6.67243	2	55.102	66.6667	31.8182	80	0	0	13	27.0833	0.552951	0.363636	766	7.89691	4.08163	13.6364	2.08333	4.16667	14.2857	45
aw	-0.581171	3	55.3571	80.6452	48	58.3333	4	57.1429	24	54.5455	1.60766	0.666667	0	0	0	4	0	4.54545	38.0952	69.5652
aw	0.581171	0	47.7273	61.9048	30.4348	62.5	1	25	19	33.9286	0.622024	0.413043	0	0	2.27273	17.3913	7.14286	19.6429	19.3548	52
aw	-0.851677	3	55.7692	55.1724	30.4348	77.7778	2	50	23	37.7049	0.676088	0.363636	1085	9.60177	0	8.69565	3.27869	6.55738	46.6667	29.0323
aw	0.851677	0	49.1803	53.3333	70.9677	66.6667	5	45.4545	29	55.7692	1.4791	0.5	1212	10.7257	0	6.45161	0	3.84615	44.8276	69.5652
aw	-2.09398	1	63.9535	47.2727	51.6129	0	3	42.8571	24	38.0952	0.744589	0.2	0	0	0	16.129	0	0	27.5	56.5217
aw	2.09398	4	63.4921	72.5	43.4783	0	6	28.5714	44	51.1628	1.34302	4	0	0	0	4.34783	0	0	52.7273	48.3871
aw	1.82443	2	51.9231	92.5926	48	85.7143	5	100	26	50.9804	1.76732	1	0	0	0	24	1.96078	1.96078	46.1538	56
aw	-1.82443	2	50.9804	53.8462	44	25	1	20	15	28.8462	0.565828	0.464286	0	0	0	12	1.92308	9.61538	7.40741	52
aw	0.132104	1	78	79.4872	36.3636	64.7059	4	50	31	44.9275	1.49758	0.782609	0	0	2	9.09091	1.44928	8.69565	41.6667	52.381
aw	-0.132104	1	69.5652	58.3333	47.619	50	2	100	15	30	0.667742	0.590909	0	0	0	14.2857	0	0	20.5128	63.6364
aw	0.354843	2	65.1515	62.7907	34.7826	57.1429	3	50	26	40.625	0.864919	0.88	1198	9.21538	3.0303	17.3913	1.5625	3.125	38.6364	45
aw	-0.354843	3	68.75	61.3636	55	100	5	62.5	31	46.9697	1.15618	0.944444	1131	8.7	0	5	4.54545	7.57576	37.2093	65.2174
aw	-1.16993	0	64.5833	74.1935	64.7059	87.5	4	30.7692	32	50	1.71429	0.947368	0	0	4.16667	11.7647	1.5625	6.25	37.931	60
aw	1.16993	2	45.3125	62.069	40	50	1	50	14	29.1667	0.583333	0.310345	0	0	0	25.7143	0	8.33333	25.8065	35.2941
aw	1.71272	1	64.0625	87.8049	52.1739	75	4	44.4444	33	42.8571	1.71429	1.1875	1175	8.33333	0	8.69565	1.2987	2.5974	36	55.5556
aw	-1.71272	8	64.9351	64	44.4444	56.25	1	50	16	25	0.583333	0.709677	1212	8.59574	1.2987	3.7037	3.125	1.5625	12.1951	47.8261
aw	-0.395929	3	63.1579	58.3333	57.1429	0	6	46.1538	33	58.9286	1.39955	3	0	0	0	4.7619	0	0	50	66.6667
aw	0.395929	2	46.4286	50	33.3333	0	2	22.2222	24	42.1053	0.714514	0.4	0	0	0	16.6667	0	0	41.6667	42.8571
aw	-0.29956	2	75.8065	42.5532	40	0	0	0	7	20	0.344444	1	0	0	0	13.3333	0	0	13.0435	33.3333
aw	0.29956	2	65.7143	86.9565	66.6667	0	5	31.25	36	58.0645	2.90323	2	0	0	0	8.33333	0	0	57.4468	60
aw	-1.75207	0	53.3333	62.5	28.5714	55.5556	2	100	21	40.3846	0.757212	0.5	0	0	1.66667	17.8571	0	3.84615	34.375	50
aw	1.75207	1	61.5385	65.625	50	70	5	55.5556	32	53.3333	1.32063	1.04348	0	0	1.92308	10	3.33333	3.33333	37.5	71.4286
aw	2.0156	3	68.1159	70.2128	50	80	3	27.2727	26	41.2698	1.13905	0.545455	0	0	2.89855	9.09091	0	3.1746	29.2683	63.6364
aw	-2.0156	2	65.0794	70.7317	36.3636	72.2222	1	20	25	36.2319	0.877926	0.404762	0	0	0	13.6364	0	7.24638	29.7872	50
aw	1.27645	0	64.7059	48.4848	27.7778	0	1	14.2857	25	37.8788	0.643939	0	0	0	0	16.6667	0	0	33.3333	44.4444
aw	-1.27645	3	59.0909	66.6667	55.5556	0	5	38.4615	30	58.8235	1.55294	1.5	0	0	0	7.40741	0	0	51.5152	72.2222
aw	0.257158	1	58.7302	56.7568	42.3077	57.1429	1	100	14	32.5581	0.661665	0.517241	0	0	1.5873	7.69231	0	2.32558	19.2308	52.9412
aw	-0.257158	0	60.4651	80.7692	47.0588	91.6667	5	45.4545	31	49.2063	1.51134	0.571429	0	0	0	17.6471	3.1746	1.5873	43.2432	57.6923
aw	-4.26303	2	68.254	58.1395	55	53.3333	1	12.5	23	32.3944	0.755869	0.882353	1322	9.86567	1.5873	10	1.40845	4.22535	28.3019	44.4444
aw	4.26303	2	74.6479	71.6981	55.5556	72.7273	3	50	27	42.8571	1.32298	2	1211	9.03731	0	0	0	4.7619	41.8605	45
aw	4.96578	7	60.4167	82.7586	57.8947	87.5	4	50	26	49.0566	1.81132	1.19231	682	6.75248	0	21.0526	3.77358	7.54717	40.625	61.9048
aw	-4.96578	0	60.3774	59.375	38.0952	66.6667	1	100	13	27.0833	0.552083	0.307692	782	7.74257	0	9.52381	0	0	17.2414	42.1053
aw	-1	9	52.7473	64.5833	46.5116	62.5	3	50	26	34.2105	0.778289	1.02857	0	0	1.0989	13.9535	3.94737	11.8421	21.2766	55.1724
aw	1	9	61.8421	78.7234	44.8276	100	4	36.3636	40	43.956	1.28487	1.43478	0	0	2.63158	17.2414	6.59341	7.69231	35.4167	53.4884
aw	-2.20163	1	59.322	71.4286	37.5	0	1	16.6667	24	33.3333	0.786667	0.333333	0	0	0	12.5	0	0	25	46.4286
aw	2.20163	9	61.1111	75	53.5714	0	3	60	25	42.3729	1.27119	#DIV/0!	0	0	0	0	0	0	28.5714	62.5
aw	-1.40988	0	66.6667	50	11.7647	80	2	40	21	38.8889	0.619792	0.269231	997	9.49524	0	47.0588	3.7037	3.7037	22.2222	55.5556
aw	1.40988	4	50	77.7778	44.4444	80	6	75	32	62.7451	1.61345	1.25	963	9.17143	0	0	1.96078	0	50	88.2353
aw	1.18903	3	53.3333	83.3333	61.9048	61.2903	5	55.5556	34	51.5152	1.93182	1.17241	0	0	0	9.52381	4.54545	10.6061	48.8889	57.1429
aw	-1.18903	0	68.1818	51.1111	42.8571	50	1	25	12	26.6667	0.517647	0.391304	0	0	0	9.52381	4.44444	2.22222	16.6667	38.0952
aw	-1.33985	2	46.3415	52.6316	50	0	0	0	15	28.8462	0.591346	1	0	0	0	9.09091	0	0	22.7273	33.3333
aw	1.33985	6	42.3077	77.2727	66.6667	0	4	66.6667	20	48.7805	1.69106	2	0	0	0	10	0	0	47.3684	50
aw	-0.923379	5	57.6577	59.375	44.6809	0	7	87.5	48	48.4848	1.03497	0.833333	0	0	0	12.766	0	0	40.678	60
aw	0.923379	5	59.596	59.322	40	0	7	33.3333	52	46.8468	0.966216	0.714286	0	0	0	17.5	0	0	40.625	55.3191
aw	-1.9386	3	59.0476	70.9677	37.2093	66.6667	7	100	43	47.2527	1.10256	0.613636	2608	13.3061	0.952381	13.9535	0	4.3956	39.6552	60.6061
aw	1.9386	0	63.7363	60.3448	39.3939	60	7	53.8462	45	42.8571	0.906977	0.5	2560	13.0612	0	12.1212	1.90476	11.4286	29.0323	62.7907
aw	1.14684	3	53.75	62.7907	27.027	40	5	50	44	43.5644	0.8105	0.457143	1346	7.43646	2.5	21.6216	2.9703	0.990099	29.8246	61.3636
aw	-1.14684	4	56.4356	70.1754	38.6364	90	7	50	43	53.75	1.23381	0.659574	1515	8.37017	0	36.3636	2.5	3.75	37.2093	72.973
aw	-0.146841	6	75.6757	82.1429	66.6667	0	5	55.5556	30	56.6038	2.61792	2.2	0	0	2.7027	0	1.88679	0	46.4286	68
aw	0.146841	3	53.8462	53.5714	32	85.7143	0	0	8	21.6216	0.387698	0.32	0	0	0	36	5.40541	5.40541	17.8571	33.3333
aw	0.504043	0	68.6567	69.5652	61.9048	0	4	50	26	44.0678	1.34206	#DIV/0!	0	0	0	0	0	0	9.52381	63.1579
aw	-0.504043	6	42	90.4762	36.8421	0	1	14.2857	22	32.8358	0.965759	1.2	0	0	0	13.1579	0	0	30.4348	38.0952
aw	-3	1	55.5556	50	33.3333	50	1	20	16	32	0.557419	0.344828	731	7.02885	0	29.1667	0	10	20.5882	56.25
aw	3	6	68	79.4118	43.75	83.3333	5	55.5556	31	57.4074	1.79398	1.11111	652	6.26923	2	12.5	5.55556	11.1111	50	66.6667
aw	1.49957	6	53.5714	73.3333	42.3077	0	6	60	32	57.1429	1.3913	6	0	0	0	3.84615	0	0	51.2195	73.3333
aw	-1.49957	1	73.2143	48.7805	26.6667	0	3	37.5	23	41.0714	0.71875	0.166667	0	0	0	40	0	0	26.6667	57.6923
aw	-0.179324	3	56.962	55.5556	50	52.9412	3	30	32	37.6471	0.803816	0.475	1423	8.67683	1.26582	17.6471	0	10.5882	30	48.5714
aw	0.179324	4	58.8235	70	51.4286	66.6667	6	66.6667	37	46.8354	1.24407	0.538462	1332	8.12195	1.17647	17.1429	3.79747	3.79747	44.4444	50
aw	-0.578173	1	62.963	60.7843	30	0	2	66.6667	21	37.5	0.740854	0.166667	0	0	0	20	0	0	33.3333	43.4783
aw	0.578173	1	58.9286	66.6667	56.5217	0	5	41.6667	41	50.6173	1.34979	0.25	0	0	0	17.3913	0	0	39.2157	70
aw	-2.45943	0	70	35.7143	41.6667	77.7778	1	25	21	37.5	0.6	0.535714	1096	11.4167	0	16.6667	7.14286	0	21.2121	60.8696
aw	2.45943	6	58.9286	78.7879	39.1304	60	5	100	25	62.5	1.66667	1.41667	1111	11.5729	1.78571	0	5	0	64.2857	58.3333
aw	4.60881	2	55.4054	60.9756	42.4242	57.1429	4	57.1429	35	44.8718	0.948718	0.633333	1230	8.09211	2.7027	30.303	3.84615	1.28205	36.1702	58.0645
aw	-4.60881	6	60.2564	63.8298	41.9355	100	5	100	35	47.2973	1.05405	0.771429	1173	7.71711	0	16.129	1.35135	8.10811	39.0244	57.5758
aw	0.366782	2	60.8696	66.0714	52.7778	94.4444	5	55.5556	32	43.2432	1.10511	0.707317	2155	12.9819	2.17391	2.77778	1.35135	2.7027	39.5833	50
aw	-0.366782	2	64.8649	60.4167	50	27.7778	3	21.4286	36	39.1304	0.904891	0.655172	1960	11.8072	1.35135	3.84615	0	2.17391	33.9286	47.2222
aw	-3.49558	4	62.7907	51.8519	40.625	35.7143	5	35.7143	32	42.6667	0.815407	0.5625	0	0	1.16279	18.75	4	10.6667	40.4255	46.4286
aw	3.49558	2	62.6667	59.5745	53.5714	66.6667	4	66.6667	45	52.3256	1.22638	0.791667	0	0	1.33333	10.7143	2.32558	5.81395	48.1481	59.375
aw	-0.899071	4	68	70.5882	37.5	75	6	75	31	60.7843	1.51961	1.66667	947	9.37624	0	6.25	9.80392	3.92157	50	76.1905
aw	0.899071	0	58.8235	50	23.8095	50	2	66.6667	20	40	0.658065	0.266667	926	9.16832	0	19.0476	4	4	29.4118	62.5
aw	2.29546	7	67.8571	81.5789	33.3333	0	5	50	29	53.7037	1.58285	1.4	0	0	0	27.7778	0	0	50	61.1111
aw	-2.29546	3	66.6667	50	38.8889	0	2	100	19	33.9286	0.631773	0.75	0	0	0	22.2222	0	0	18.4211	66.6667
aw	1.70782	6	77.551	61.8421	45.4545	75	5	62.5	44	41.9048	1.00163	0.866667	0	0	0	13.6364	3.80952	0.952381	32	50.9091
aw	-1.70782	7	47.619	68	49.0909	66.6667	5	38.4615	41	41.8367	0.998377	0.614035	0	0	0	20	8.16327	7.14286	38.1579	54.5455
aw	0.70044	7	62.9032	84.6154	34.7826	0	4	80	27	49.0909	1.44935	3.5	0	0	0	8.69565	0	0	30	72
aw	-0.70044	0	54.5455	70	28	0	1	100	21	33.871	0.689964	0	0	0	0	20	0	0	15.3846	65.2174
aw	-3.54432	2	61.2903	57.8947	33.3333	42.8571	1	100	14	31.1111	0.602778	0.333333	1236	11.5514	1.6129	16.6667	0	13.3333	28.5714	35.2941
aw	3.54432	1	62.2222	71.4286	64.7059	58.3333	5	41.6667	32	51.6129	1.65899	0.695652	1126	10.5234	0	5.88235	1.6129	4.83871	42.1053	66.6667
aw	2.94342	0	79.4118	66.6667	57.1429	80	7	87.5	33	71.7391	2.03261	1.07692	1241	15.5125	0	14.2857	0	6.52174	74.1935	66.6667
aw	-2.94342	0	67.3913	25.8065	33.3333	75	1	50	12	35.2941	0.491979	0.285714	1177	14.7125	0	0	0	11.7647	33.3333	42.8571
aw	-0.0888093	3	60	58.9744	65.3846	71.4286	5	38.4615	35	47.9452	1.24658	0.903226	0	0	0	0	2.73973	5.47945	47.541	50
aw	0.0888093	1	83.5616	52.459	50	80	3	37.5	25	38.4615	0.802198	0.607143	0	0	0	25	1.53846	3.07692	41.0256	34.6154
aw	-0.966053	2	84.3137	37.2093	37.5	52.1739	2	50	18	40.9091	0.651989	0.387097	0	0	0	12.5	0	4.54545	29.1667	55
aw	0.966053	1	54.5455	70.8333	45	60	7	70	32	62.7451	1.53377	0.7	0	0	0	10	0	7.84314	62.7907	62.5
aw	-0.758992	5	70.8333	75	46.4286	73.3333	3	42.8571	33	37.5	1.125	0.617647	1194	6.48913	1.04167	21.4286	1.13636	7.95455	31.3725	45.9459
aw	0.758992	5	57.9545	68.6275	54.0541	81.8182	1	16.6667	32	33.3333	0.888889	0.821429	1292	7.02174	0	24.3243	2.08333	1.04167	25	53.5714
aw	1.4021	8	62.766	59.322	25.7143	50	6	40	46	47.4227	0.891546	0.897436	1452	7.60209	1.06383	25.7143	5.15464	9.27835	35.4167	59.1837
aw	-1.4021	6	49.4845	64.5833	40.8163	61.1111	11	61.1111	50	53.1915	1.12165	0.852941	1356	7.09948	1.03093	24.4898	4.25532	5.31915	40.678	74.2857
aw	0.5157	3	50	71.4286	46.9388	0	3	27.2727	46	41.8182	1.02455	0.6	0	0	0	10.2041	0	0	28	71.4286
aw	-0.5157	4	68.1818	72	28.5714	0	4	25	40	40.8163	0.976043	1.33333	0	0	0	8.57143	0	0	28.5714	53.0612
aw	0.814968	1	58.6207	76.4706	62.5	87.5	3	27.2727	29	43.9394	1.49911	0.612903	1633	13.1694	3.44828	16.6667	6.06061	6.06061	29.2683	68
aw	-0.814968	0	62.1212	70.7317	32	100	1	25	17	29.3103	0.667063	0.241379	1634	13.1774	1.51515	24	0	0	23.5294	37.5
aw	-4.14296	1	53.2258	45.4545	34.4828	22.2222	3	50	26	44.8276	0.751165	0.2	1561	13.0083	0	24.1379	0	3.44828	33.3333	60
aw	4.14296	1	56.8966	66.6667	40	100	7	63.6364	37	59.6774	1.33127	0.576923	1379	11.4917	0	8	0	4.83871	54.5455	65.5172
aw	3.79256	3	67.1875	72.093	47.619	80	4	80	28	46.6667	1.29855	1.17647	1128	9.09677	0	9.52381	1.66667	1.66667	28.9474	77.2727
aw	-3.79256	4	63.3333	71.0526	22.7273	77.7778	1	20	23	35.9375	0.770089	0.441176	1243	10.0242	1.66667	22.7273	1.5625	7.8125	27.907	52.381
aw	1.1375	3	65.5738	57.5	52.381	58.3333	6	50	52	45.2174	1.02158	0.54386	2541	10.7215	1.63934	11.9048	1.73913	8.69565	35.8209	58.3333
aw	-1.1375	2	58.2609	64.1791	41.6667	71.875	5	31.25	54	44.2623	0.978878	0.590164	2581	10.8903	0.869565	14.5833	3.27869	3.27869	42.5	47.619
aw	-0.0788554	5	62.5	70	63.3333	0	4	57.1429	26	40	1.23077	2.5	0	0	0	6.66667	0	0	35	48
aw	0.0788554	3	61.5385	65	52	0	1	14.2857	26	32.5	0.8125	1.5	0	0	0	8	0	0	30	36.6667
aw	-0.152003	4	61.5385	67.5	48	75	5	62.5	32	51.6129	1.29032	1.03704	1108	8.72441	4.61538	16	4.83871	4.83871	48.5714	55.5556
aw	0.152003	3	56.4516	51.4286	44.4444	60	2	22.2222	26	40	0.775	0.461538	1143	9	0	7.40741	0	9.23077	32.5	52
aw	2.40439	0	63.0435	44.8276	58.8235	0	0	0	15	31.25	0.625	0	0	0	0	11.7647	0	0	20.5882	57.1429
aw	-2.40439	6	70.8333	79.4118	42.8571	0	4	80	23	50	1.6	2	0	0	0	21.4286	0	0	55.1724	41.1765
aw	-1.90689	13	64.1221	73.8095	36.1702	0	6	42.8571	54	41.5385	1.04645	1.85714	0	0	0	14.8936	0	0	35.9375	46.9697
aw	1.90689	2	49.2308	64.0625	53.0303	0	6	50	52	39.6947	0.955612	0.5	0	0	0	6.06061	0	0	26.1905	63.8298
aw	0.133856	2	60.7143	41.1765	45.4545	0	4	28.5714	39	46.988	0.822289	0.4	0	0	0	22.7273	0	0	40.4255	55.5556
aw	-0.133856	4	56.6265	59.5745	44.4444	0	7	50	32	57.1429	1.21612	1	0	0	0	11.1111	0	0	58.8235	54.5455
aw	-1.76553	5	58.1395	54	41.6667	70.8333	6	35.2941	46	50	0.977273	0.709091	1991	11.1854	1.16279	13.8889	0	3.26087	49.2063	51.7241
aw	1.76553	0	68.4783	50.7937	48.2759	28.5714	6	54.5455	44	51.1628	1.02326	0.228571	1900	10.6742	1.08696	13.7931	2.32558	2.32558	46	58.3333
aw	1.76553	7	71.4286	70	46.4286	69.2308	3	21.4286	38	36.1905	0.985185	1.18182	1774	8.73892	1.02041	7.14286	0	3.80952	34.2466	40.625
aw	-1.76553	6	69.5238	65.7534	59.375	50	3	37.5	36	36.7347	1.01504	0.909091	1807	8.90148	2.85714	6.25	3.06122	2.04082	30	53.5714
aw	2.16993	2	62.5	76.6667	61.1111	62.5	4	66.6667	22	52.381	1.79592	1.35294	936	10.4	6.25	11.1111	0	2.38095	51.6129	54.5455
aw	-2.16993	2	73.8095	48.3871	45.4545	75	0	0	14	29.1667	0.556818	0.444444	892	9.91111	0	9.09091	4.16667	2.08333	23.3333	38.8889
aw	-1.07477	3	51.7857	65.5172	44.4444	0	3	100	24	40	0.896	0.75	0	0	0	14.8148	0	0	28.2051	61.9048
aw	1.07477	5	65	71.7949	38.0952	0	5	71.4286	25	44.6429	1.11607	1.66667	0	0	0	14.2857	0	0	34.4828	55.5556
aw	-2.81714	4	48	80.5556	30.7692	52.6316	2	100	14	25.9259	0.571895	0.6	1759	13.6357	0	10.2564	0	7.40741	21.875	31.8182
aw	2.81714	1	59.2593	78.125	68.1818	77.2727	4	44.4444	34	45.3333	1.74857	1.18182	1551	12.0233	3.7037	13.6364	2.66667	2.66667	19.4444	69.2308
aw	2.03242	0	69.3182	54.0984	48.1481	61.1111	8	53.3333	48	56.4706	1.18319	0.512195	0	0	0	14.8148	3.52941	3.52941	44.6429	79.3103
aw	-2.03242	1	65.8824	55.3571	20.6897	77.7778	7	46.6667	42	47.7273	0.84517	0.414634	0	0	2.35294	17.2414	2.27273	5.68182	45.9016	51.8519
aw	0.146221	3	60.396	68.8525	37.5	0	6	54.5455	45	47.8723	1.09889	0.6	0	0	0	15	0	0	46.6667	50
aw	-0.146221	1	63.8298	53.3333	50	0	4	40	44	43.5644	0.910011	0.166667	0	0	0	17.6471	0	0	31.1475	62.5
aw	-0.236606	4	72.9167	68.5714	53.8462	0	6	66.6667	35	57.377	1.62006	4	0	0	0	7.69231	0	0	48.6486	70.8333
aw	0.236606	1	60.6557	51.3514	29.1667	0	2	66.6667	17	35.4167	0.617262	0.2	0	0	0	20.8333	0	0	31.4286	46.1538
aw	-6.44294	4	62.069	69.4444	18.1818	88.8889	1	16.6667	25	37.8788	0.757576	0.478261	1206	9.72581	0	22.7273	1.51515	1.51515	27.027	51.7241
aw	6.44294	6	56.0606	72.973	48.2759	16.6667	4	50	29	50	1.32	1	1074	8.66129	1.51515	17.2414	8.62069	3.44828	30.5556	81.8182
aw	7.56986	5	63.4615	69.697	63.1579	77.7778	6	50	37	55.2239	1.6892	1.33333	1073	9.01681	3.84615	10.5263	5.97015	2.98507	50	62.963
aw	-7.56986	2	59.7015	50	37.037	63.6364	2	40	17	32.6923	0.591996	0.458333	1251	10.5126	0	7.40741	0	3.84615	30.303	36.8421
aw	-1.7425	0	56.8627	53.4483	47.7273	50	6	54.5455	46	46.9388	0.957551	0.584906	0	0	0	15.9091	6.12245	7.14286	29.6296	68.1818
aw	1.7425	8	55.102	70.3704	31.8182	63.6364	6	46.1538	50	49.0196	1.04433	0.581395	0	0	1.02041	6.81818	0.980392	8.82353	46.5517	52.2727
aw	1.60486	5	46.6667	65.7143	37.5	63.6364	8	66.6667	37	62.7119	1.27119	1.33333	1068	7.97015	1.33333	10	6.77966	1.69492	58.9744	70
aw	-1.60486	2	66.1017	41.0256	30	50	5	45.4545	37	49.3333	0.786667	0.727273	986	7.35821	0	35	6.66667	8	34.2857	62.5
aw	-1.88536	1	72.7273	56.25	50	0	3	100	32	36.7816	0.809195	1	0	0	0	4.16667	0	0	26.7857	54.8387
aw	1.88536	5	64.3678	73.2143	45.1613	0	6	60	40	45.4545	1.2358	1	0	0	0	16.129	0	0	43.75	50
aw	1.47393	0	68.1818	66.6667	57.1429	71.4286	6	60	34	61.8182	1.7	1.4	1135	11.4646	0	14.2857	5.45455	5.45455	54.5455	72.7273
aw	-1.47393	1	60	45.4545	27.2727	16.6667	1	20	16	36.3636	0.588235	0.380952	1192	12.0404	1.81818	4.54545	0	4.54545	33.3333	42.8571
aw	-2.25987	3	61.3445	54.7945	43.4783	61.5385	5	71.4286	39	44.8276	0.90415	0.460317	1675	8.13107	1.68067	19.5652	3.44828	0	38.7097	60
aw	2.25987	3	71.2644	61.2903	40	66.6667	8	44.4444	59	49.5798	1.10601	0.486486	2001	9.71359	1.14943	24	1.68067	2.52101	45.2055	56.5217
aw	3.61086	2	60.3774	59.375	71.4286	100	6	60	32	56.1404	1.56602	0.55	1163	10.5727	0	14.2857	0	1.75439	55.2632	57.8947
aw	-3.61086	1	66.6667	44.7368	42.1053	50	2	66.6667	19	35.8491	0.638561	0.263158	1156	10.5091	0	21.0526	0	9.43396	40.625	28.5714
aw	-3.29278	1	69.4915	63.4146	50	80.7692	5	38.4615	36	50.7042	1.24648	1.10714	1932	14.8615	0	16.6667	2.8169	2.8169	44.2308	68.4211
aw	3.29278	2	71.2329	55.7692	31.5789	88.8889	2	50	24	40.678	0.781445	0.9	1915	14.7308	0	21.0526	0	1.69492	36.5854	50
aw	3.39232	10	64.7059	75	50	92.3077	3	42.8571	19	38.7755	1.14641	1.42857	850	7.26496	0	29.1667	0	14.2857	29.1667	48
aw	-3.39232	4	48.9796	70.8333	52	71.4286	0	0	23	33.8235	0.872291	1	798	6.82051	0	16	4.41176	4.41176	25	50
aw	0.807355	5	58.75	76.5957	45.4545	78.5714	5	50	37	49.3333	1.36092	0.875	1181	7.61935	2.5	9.09091	8	13.3333	53.1915	42.8571
aw	-0.807355	0	62.6667	46.8085	57.1429	50	2	28.5714	29	36.25	0.734797	0.4	1168	7.53548	0	21.4286	5	3.75	23.4043	54.5455
aw	0.356144	6	57.8125	67.5676	51.8519	60	0	0	13	24.5283	0.627925	1.33333	823	7.03419	4.6875	3.7037	3.77358	5.66038	12.5	42.8571
aw	-0.356144	11	60.3774	87.5	57.1429	50	2	50	25	39.0625	1.59255	1.8125	812	6.94017	3.77358	4.7619	4.6875	7.8125	32.4324	48.1481
aw	-1.2578	3	68	55.8824	18.75	53.3333	1	100	8	21.0526	0.37594	0.358974	769	8.73864	0	18.75	2.63158	7.89474	23.0769	16.6667
aw	1.2578	4	68.4211	76.9231	83.3333	71.4286	5	55.5556	28	56	2.66	1.27273	829	9.42045	2.63158	0	0	8	44.1176	81.25
aw	1	8	50.8772	86.2069	64.2857	100	3	75	21	42.8571	1.7449	1.15	703	6.63208	5.26316	17.8571	2.04082	4.08163	30.7692	56.5217
aw	-1	4	53.0612	69.2308	43.4783	100	0	0	14	24.5614	0.573099	0.529412	614	5.79245	0	8.69565	1.75439	1.75439	13.7931	35.7143
aw	-2.32193	0	66.1017	48.7179	45	60	2	66.6667	13	29.5455	0.562317	0.407407	1028	9.98058	0	20	0	15.9091	19.0476	39.1304
aw	2.32193	4	47.7273	80.9524	60.8696	66.6667	5	62.5	31	52.5424	1.77836	0.9	960	9.32039	4.54545	0	1.69492	13.5593	51.2821	55
aw	1.22948	4	64.0625	68.2927	60.8696	50	3	50	35	47.9452	1.39477	0.592593	1144	8.35036	0	8.69565	0	6.84932	42.2222	57.1429
aw	-1.22948	3	61.6438	57.7778	42.8571	40	1	100	22	34.375	0.716964	0.394737	1103	8.05109	1.36986	3.57143	1.5625	7.8125	31.7073	39.1304
aw	-3.14975	0	62.069	38.8889	18.1818	33.3333	0	0	7	18.9189	0.274324	0.181818	990	15	0	18.1818	0	0	8.69565	35.7143
aw	3.14975	3	62.1622	91.3043	64.2857	100	5	62.5	20	68.9655	3.64532	2.25	1017	15.4091	0	7.14286	10.3448	0	61.1111	81.8182
aw	-0.68281	5	55.6962	75	68.5714	0	3	30	35	39.7727	1.4282	1	0	0	0	14.2857	0	0	28.3019	57.1429
aw	0.68281	2	60.2273	71.6981	42.8571	0	1	20	22	27.8481	0.700181	0.666667	0	0	0	8.57143	0	0	25	31.4286
aw	0.68226	3	56.4815	62.2951	40.4255	66.6667	3	30	38	39.1753	0.829594	0.488372	1619	7.89756	0	14.8936	6.18557	4.12371	27.1186	57.8947
aw	-0.68226	9	60.8247	72.8814	42.1053	16.6667	5	38.4615	51	47.2222	1.20541	0.854167	1630	7.95122	4.12371	18.4211	9.25926	7.40741	37.7049	59.5745
aw	2.74024	14	52.2222	74.4681	44.186	33.3333	7	53.8462	44	47.3118	1.1828	2.3125	992	5.42077	0	9.30233	8.60215	5.37634	30.6122	65.9091
aw	-2.74024	10	52.6882	69.3878	34.0909	53.8462	6	75	36	40	0.845455	0.97561	1032	5.63934	1.07527	18.1818	7.77778	8.88889	25.5319	55.814
aw	-2.152	3	58.3333	71.4286	36	41.1765	1	100	16	30.7692	0.710059	0.517241	1386	12.375	1.66667	0	0	5.76923	27.5862	34.7826
aw	2.152	1	55.7692	72.4138	65.2174	83.3333	4	33.3333	26	43.3333	1.40833	0.913043	1170	10.4464	0	13.0435	3.33333	8.33333	28.5714	64
aw	2.36565	0	77.3333	56.8966	47.0588	80	6	85.7143	40	56.338	1.24275	1	2220	15.2055	0	11.7647	0	0	51.0638	66.6667
aw	-2.36565	2	66.1972	48.9362	33.3333	52.9412	5	62.5	34	45.3333	0.804667	0.708333	2323	15.911	1.40845	8.33333	6.66667	9.33333	43.1034	52.9412
aw	-0.381871	1	50	71.6981	45.283	66.6667	3	30	39	37.1429	0.894805	0.594595	2013	9.54028	0	16.9811	0.952381	2.85714	28.7879	51.2821
aw	0.381871	10	62.8571	71.2121	48.7179	72.2222	4	28.5714	44	41.5094	1.11756	0.911111	1662	7.87678	0	20.5128	0.943396	7.54717	28.3019	54.717
aw	1.30625	4	55.2941	61.7021	47.3684	69.2308	3	27.2727	39	39	0.872368	1.16	1258	6.8	4.70588	7.89474	2	5	39.1892	38.4615
aw	-1.30625	4	74	60.8108	61.5385	62.069	3	60	38	44.7059	1.1463	1.26667	1411	7.62703	0	7.69231	7.05882	4.70588	38.2979	52.6316
aw	-4.16993	1	52.9412	70.3704	33.3333	85.7143	0	0	16	30.7692	0.653846	0.941176	909	8.82524	0	8.33333	5.76923	0	21.0526	57.1429
aw	4.16993	7	73.0769	78.9474	42.8571	100	4	80	24	47.0588	1.52941	1.75	911	8.84466	1.92308	14.2857	1.96078	0	29.6296	66.6667
aw	3.32193	2	69.7674	70	46.1538	77.7778	6	54.5455	30	65.2174	1.75272	1.42857	726	8.1573	0	7.69231	8.69565	6.52174	53.8462	80
aw	-3.32193	1	56.5217	46.1538	20	46.6667	2	100	16	37.2093	0.570543	0.388889	810	9.10112	0	15	0	4.65116	30	53.8462
aw	-1.6477	1	58.4615	63.1579	44.4444	66.6667	1	25	14	25.4545	0.570533	0.923077	780	6.5	3.07692	11.1111	3.63636	0	5.71429	60
aw	1.6477	11	63.6364	94.2857	40	76.4706	3	50	29	44.6154	1.75275	2.05263	746	6.21667	5.45455	30	7.69231	6.15385	36.8421	55.5556
aw	-0.791413	6	61.1111	77.2727	57.1429	0	6	85.7143	25	67.5676	2.2113	1.38462	618	8.46575	2.77778	28.5714	5.40541	5.40541	59.0909	80
aw	0.791413	0	59.4595	40.9091	20	0	2	100	11	30.5556	0.452222	0.266667	645	8.83562	5.40541	6.66667	0	8.33333	22.7273	42.8571
aw	-1.21632	1	75	57.971	21.7391	50	4	50	37	46.25	0.905319	0.186047	0	0	1.08696	21.7391	0	6.25	41.3043	52.9412
aw	1.21632	1	57.5	58.6957	47.0588	41.6667	6	33.3333	47	51.087	1.10458	0.333333	0	0	2.5	20.5882	2.17391	1.08696	42.029	78.2609
aw	0.234465	9	71.6049	70.6897	39.1304	80	4	36.3636	31	44.2857	1.15714	1.15385	1223	8.09934	0	17.3913	4.28571	4.28571	35.1351	54.5455
aw	-0.234465	5	52.8571	64.8649	45.4545	50	2	25	31	38.2716	0.864198	0.852941	1178	7.80132	2.85714	15.1515	7.40741	6.17284	29.3103	60.8696
aw	-1.16227	0	64.1509	52.9412	31.5789	68.75	0	0	18	33.9623	0.62069	0.789474	1178	7.2716	1.88679	10.5263	1.88679	1.88679	25.641	57.1429
aw	1.16227	6	73.5849	74.359	42.8571	76.9231	5	50	29	54.717	1.61111	2.44444	1074	6.62963	0	14.2857	0	0	47.0588	68.4211
aw	1.18442	7	66.3866	62.0253	47.5	64.2857	6	40	54	46.5517	1.08621	0.745098	0	0	0	10	2.58621	3.44828	41.1765	54.1667
aw	-1.18442	5	58.6207	58.8235	45.8333	46.1538	5	50	51	42.8571	0.920635	0.75	0	0	1.72414	22.9167	5.04202	6.72269	37.9747	52.5
aw	-5.89482	5	66	60.6061	32.3529	75	4	40	32	36.7816	0.750645	0.555556	1786	9.5508	0	8.82353	0	5.74713	32.6531	42.1053
aw	5.89482	8	56.3218	67.3469	57.8947	100	7	50	49	49	1.33219	0.745098	1489	7.96257	3.44828	15.7895	6	8	39.3939	67.6471
aw	4.70044	9	70.1299	61.1111	47.8261	86.3636	8	44.4444	48	55.1724	1.28736	1.60714	1316	8.02439	1.2987	8.69565	9.1954	9.1954	46	67.5676
aw	-4.70044	5	57.4713	54	32.4324	80	4	44.4444	33	42.8571	0.776786	1.28571	1741	10.6159	2.29885	18.9189	0	1.2987	38.8889	52.1739
aw	0.584963	4	58.0247	74.4681	41.1765	54.5455	7	46.6667	47	50.5376	1.27923	0.837838	1974	11.3448	1.23457	17.6471	3.22581	5.37634	42.8571	59.0909
aw	-0.584963	4	52.6882	57.1429	40.9091	66.6667	3	37.5	32	39.5062	0.781718	0.675676	1592	9.14943	0	6.81818	1.23457	4.93827	25.5319	58.8235
aw	0.0780025	0	71.831	56.8627	60	72.2222	6	46.1538	37	52.1127	1.23333	0.9	1836	12.9296	0	10	2.8169	2.8169	42.5	64.5161
aw	-0.0780025	3	56.338	57.5	35.4839	62.5	3	27.2727	30	42.2535	0.810811	0.513514	1824	12.8451	0	6.45161	4.22535	7.04225	43.1373	40
aw	1.09115	1	52.7273	55.1724	42.3077	61.1111	4	30.7692	35	46.6667	0.916667	0.487179	2111	16.2385	3.63636	0	0	10.6667	41.8182	60
aw	-1.09115	0	73.3333	58.1818	40	57.1429	6	60	28	50.9091	1.09091	0.375	1924	14.8	1.33333	20	1.81818	5.45455	44.8276	57.6923
aw	2.32193	1	51.5152	58.8235	40.625	75	3	75	24	40	0.8	0.46875	869	6.89683	0	18.75	1.66667	10	38.2353	42.3077
aw	-2.32193	4	56.6667	61.7647	57.6923	50	5	45.4545	33	50	1.25	0.64	982	7.79365	0	15.3846	6.06061	6.06061	41.1765	59.375
aw	0.523562	4	42.3077	50	50	46.1538	1	12.5	28	39.4366	0.788732	0.682927	1197	9.73171	0	6.66667	4.22535	5.6338	38.6364	40.7407
aw	-0.523562	2	61.9718	61.3636	59.2593	71.4286	4	50	26	50	1.26786	1	1330	10.813	0	3.7037	1.92308	1.92308	50	50
aw	-1.49476	2	53.2258	59.0909	41.3793	78.9474	4	36.3636	38	40.4255	0.821765	0.580645	1988	9.11927	0	27.5862	5.31915	6.38298	36.0656	48.4848
aw	1.49476	8	64.8936	63.9344	51.5152	45.4545	6	28.5714	61	49.1935	1.21689	0.914286	1760	8.07339	1.06383	12.1212	2.41935	4.03226	40.9091	58.6207
aw	-1.85798	1	57.1429	58.3333	37.037	72.2222	1	33.3333	13	26	0.511875	0.540541	1514	13.3982	0	11.1111	6	8	16.6667	40
aw	1.85798	5	60	83.3333	60	66.6667	5	55.5556	32	50.7937	1.9536	2.3	1681	14.8761	0	0	1.5873	4.7619	41.6667	62.963
aw	-0.822213	2	68.3544	75.9259	44	42.8571	2	66.6667	25	32.0513	0.937797	0.677419	1211	7.71338	0	12	3.84615	10.2564	27.6596	38.7097
aw	0.822213	2	60.2564	72.3404	61.2903	55.5556	3	33.3333	27	34.1772	1.06633	0.956522	1305	8.3121	0	6.45161	2.53165	7.59494	24.0741	56
aw	-1.28951	4	68.9655	70	38.8889	62.5	1	25	15	26.7857	0.675466	0.75	985	8.64035	3.44828	16.6667	5.35714	8.92857	18.9189	42.1053
aw	1.28951	4	66.0714	81.0811	57.8947	100	3	50	23	39.6552	1.48046	1.0625	947	8.30702	0	5.26316	3.44828	8.62069	30	61.1111
aw	2.34395	0	87.5	59.5238	33.3333	66.6667	4	44.4444	43	42.5743	0.973126	1.10526	2694	13.6751	0	33.3333	3.9604	0	38.8889	51.7241
aw	-2.34395	2	71.2871	61.1111	48.2759	69.697	5	45.4545	42	43.75	1.02762	1.03846	2246	11.401	0	3.44828	6.25	5.20833	40.4762	66.6667
aw	-5.93074	2	58.1081	62.7907	45.1613	72.7273	2	50	23	34.8485	0.781451	0.787879	1638	11.7	0	9.67742	1.51515	3.0303	21.4286	44.7368
aw	5.93074	3	42.4242	78.5714	55.2632	80	4	44.4444	33	44.5946	1.27967	1.16	1465	10.4643	1.51515	13.1579	2.7027	2.7027	37.2093	54.8387
aw	2.09954	1	52.7273	58.6207	53.8462	66.6667	7	43.75	41	56.9444	1.30498	0.823529	981	7.72441	0	7.69231	4.16667	0	50	63.8889
aw	-2.09954	0	50	50	36.1111	70.5882	3	60	24	43.6364	0.766297	0.447368	952	7.49606	1.38889	8.33333	9.09091	9.09091	41.3793	46.1538
aw	-1.40439	6	54.5455	66.6667	36	37.5	3	33.3333	29	43.2836	0.915614	0.527778	1091	8.94262	0	24	1.49254	10.4478	37.5	51.8519
aw	1.40439	5	59.7015	62.5	48.1481	75	5	62.5	26	47.2727	1.09216	0.451613	1182	9.68852	0	25.9259	0	5.45455	33.3333	64
aw	-1.28011	3	65.625	53.9683	39.3939	55.1724	3	42.8571	35	47.2973	0.926641	0.767442	1960	11.5294	1.04167	18.1818	0	2.7027	48	45.8333
aw	1.28011	1	67.5676	52	54.1667	82.3529	5	38.4615	49	51.0417	1.07917	1.13636	1802	10.6	0	8.33333	0	2.08333	46.0317	60.6061
aw	-4.04439	0	58.3333	39.2857	40	0	1	25	13	32.5	0.537931	0.5	941	10.6932	0	10	2.5	2.5	21.7391	47.0588
aw	4.04439	3	57.5	78.2609	52.9412	75	6	60	29	60.4167	1.85897	1.15789	816	9.27273	2.5	23.5294	8.33333	8.33333	60.7143	60
aw	4.58496	17	57.6471	77.551	41.6667	64.2857	4	22.2222	45	45.9184	1.21971	1.17143	1543	8.43169	1.17647	13.8889	9.18367	5.10204	41.3793	52.5
aw	-4.58496	4	59.1837	58.6207	47.5	71.4286	3	27.2727	32	37.6471	0.819869	0.828571	1573	8.59563	0	5	3.52941	2.35294	22.449	58.3333
aw	2.15528	3	65.4762	58.1818	44.8276	71.4286	7	46.6667	44	48.3516	1.04142	1.51724	1903	10.8743	0	3.44828	5.49451	4.3956	44.0678	56.25
aw	-2.15528	5	64.8352	55.9322	43.75	71.4286	5	55.5556	39	46.4286	0.960227	1.10345	1815	10.3714	1.0989	9.375	5.95238	7.14286	41.8182	55.1724
aw	1.20163	6	63.0435	82.7586	58.8235	81.8182	4	33.3333	31	45.5882	1.74755	1.15152	1126	9.87719	2.17391	11.7647	4.41176	11.7647	29.4118	61.7647
aw	-1.20163	0	50	70.5882	38.2353	0	1	50	12	26.087	0.57223	0.1875	1137	9.97368	1.47059	11.7647	0	0	17.2414	41.1765
aw	-0.459432	6	58.6207	68.6275	47.2222	60	5	33.3333	49	48.0392	1.19412	1.19444	2009	10.6296	0	2.77778	4.90196	1.96078	38.3562	72.4138
aw	0.459432	4	71.5686	61.6438	27.5862	27.7778	3	42.8571	35	40.2299	0.837438	1.21053	2253	11.9206	0	6.89655	2.29885	2.29885	31.3725	52.7778
aw	-2.9386	1	60.3774	59.375	19.0476	36.3636	2	33.3333	17	35.4167	0.625694	0.809524	993	9.83168	0	9.52381	2.08333	4.16667	14.8148	61.9048
aw	2.9386	1	56.25	85.1852	38.0952	100	6	66.6667	30	56.6038	1.59822	1.07143	938	9.28713	0	9.52381	1.88679	1.88679	40.625	80.9524
aw	-4.45943	0	58.3333	61.9048	33.3333	68.75	2	100	17	34	0.68	0.791667	1046	8.57377	0	6.66667	2	0	20.6897	52.381
aw	4.45943	5	58	79.3103	47.619	80	5	38.4615	36	50	1.47059	1.76923	1234	10.1148	0	19.0476	2.77778	0	38.0952	66.6667
aw	2.28011	3	55.3191	69.2308	47.619	70	7	58.3333	49	53.2609	1.31751	0.785714	1659	8.91935	1.06383	9.52381	3.26087	3.26087	44.4444	72.4138
aw	-2.28011	6	68.4783	55.5556	27.5862	75	4	28.5714	38	40.4255	0.75901	0.522727	1757	9.44624	0	10.3448	6.38298	11.7021	30.7692	52.381
aw	-3.39232	5	47.2727	57.6923	34.4828	37.5	1	20	15	30.6122	0.561224	0.689655	821	7.89423	1.81818	10.3448	4.08163	14.2857	27.2727	33.3333
aw	3.39232	2	44.898	72.7273	66.6667	100	5	41.6667	30	54.5455	1.78182	1.8	804	7.73077	4.08163	14.8148	7.27273	3.63636	42.3077	65.5172
aw	4.16993	15	52.1739	83.3333	59.0909	100	4	57.1429	25	50	1.76923	1.72222	648	6.75	2.17391	13.6364	12	10	48	52
aw	-4.16993	1	50	52	48	66.6667	0	0	13	28.2609	0.565217	0.722222	730	7.60417	0	12	2.17391	6.52174	16.6667	40.9091
aw	-0.862496	6	54.3478	68	42.8571	66.6667	7	77.7778	41	50	1.15	0.755556	1289	7.40805	0	4.7619	4.87805	8.53659	30.9524	70
aw	0.862496	3	51.2195	69.0476	30	50	5	50	40	43.4783	0.869565	0.263158	1280	7.35632	2.43902	2.5	1.08696	6.52174	32	57.1429
aw	-1.58496	0	75.4098	60.8696	66.6667	50	5	83.3333	27	54	1.43217	0.5	1220	10.991	0	0	0	6	46.4286	63.6364
aw	1.58496	3	56	53.5714	36.3636	0	1	11.1111	23	37.7049	0.698239	0.483871	1298	11.6937	2	18.1818	1.63934	9.83607	39.1304	33.3333
aw	-1.80735	0	66.129	63.4146	28.5714	66.6667	0	0	14	28	0.578667	0.433333	973	8.6875	0	9.52381	2	10	15.625	50
aw	1.80735	2	64	84.375	50	85.7143	4	50	30	48.3871	1.72811	1.05556	1001	8.9375	0	22.2222	3.22581	6.45161	36.5854	71.4286
aw	4.32193	13	62.1212	73.1707	68	66.6667	3	23.0769	31	38.75	1.34605	1.1875	891	6.10274	0	4	2.5	3.75	30	53.3333
aw	-4.32193	12	62.5	70	46.6667	50	1	33.3333	19	28.7879	0.742913	0.692308	993	6.80137	1.25	10	0	15.1515	26.8293	32
aw	-2.16993	0	67.2131	56.0976	35	75	1	16.6667	19	32.7586	0.644605	0.37931	1089	9.15126	3.27869	0	0	8.62069	18.75	50
aw	2.16993	3	55.1724	81.25	50	100	4	44.4444	31	50.8197	1.55134	0.884615	1119	9.40336	3.44828	26.9231	3.27869	9.83607	43.9024	65
aw	1	18	64.7059	84.0909	37.5	70	3	42.8571	30	41.6667	1.28788	1.52	999	7.13571	4.41176	16.6667	4.16667	6.94444	33.3333	53.3333
aw	-1	5	58.3333	66.6667	46.6667	66.6667	1	25	22	32.3529	0.776471	1.4	967	6.90714	1.38889	13.3333	2.94118	0	15.9091	62.5
aw	5.32193	9	52.7273	86.2069	65.3846	100	3	30	37	44.5783	1.88601	0.863636	810.9	5.87609	0	7.69231	2.40964	10.8434	35.1351	52.1739
aw	-5.32193	7	44.5783	64.8649	47.8261	42.8571	1	100	13	23.6364	0.530221	0.53125	900.3	6.52391	0	26.087	3.63636	10.9091	13.7931	34.6154
aw	0.0687128	2	52.8302	64.2857	40	71.4286	8	66.6667	48	52.7473	1.11824	0.75	0	0	0	4	2.1978	6.59341	39.4737	62.2642
aw	-0.0687128	5	41.7582	60.5263	37.7358	37.5	6	46.1538	50	47.1698	0.894261	0.645161	0	0	0	28.3019	11.3208	16.9811	35.7143	60
aw	-0.498251	3	69.863	56.8627	40.9091	0	7	41.1765	48	52.7473	1.10016	1	0	0	0	13.6364	0	0	51.5625	55.5556
aw	0.498251	1	70.3297	48.4375	44.4444	0	6	60	35	47.9452	0.908961	0.333333	0	0	0	11.1111	0	0	43.1373	59.0909
aw	-1.07276	3	59.1549	71.4286	41.3793	100	5	62.5	28	50.9091	1.24639	0.583333	0	0	1.40845	17.2414	9.09091	5.45455	37.931	65.3846
aw	1.07276	3	52.7273	62.069	34.6154	25	2	28.5714	29	40.8451	0.802314	0.275	0	0	0	34.6154	1.40845	9.85915	28.5714	58.6207
aw	0.932886	1	84.4156	63.0769	16.6667	71.4286	4	44.4444	40	43.0108	0.974067	0.322581	1904.4	11.2024	0	25	2.15054	4.30108	39.6552	48.5714
aw	-0.932886	2	62.3656	60.3448	51.4286	81.8182	5	33.3333	34	44.1558	1.02662	0.636364	1778.2	10.46	0	11.4286	5.19481	10.3896	36.9231	83.3333
aw	0.856875	3	73.75	67.7966	47.619	66.6667	4	40	32	47.7612	1.27363	1.15	801.6	5.45306	2.5	19.0476	7.46269	4.47761	40	56.25
aw	-0.856875	2	52.2388	60	43.75	70	2	22.2222	30	37.5	0.785156	0.771429	762.1	5.18435	5.97015	15.625	6.25	6.25	32.2034	52.381
aw	-1.83007	3	73.7288	62.069	38.7097	57.1429	4	40	36	38.2979	0.869067	0.857143	3649.1	17.2127	0	12.9032	4.25532	3.19149	25.4545	56.4103
aw	1.83007	1	58.5106	74.5455	43.5897	50	5	27.7778	52	44.0678	1.15066	0.916667	3538.5	16.691	0	7.69231	0.847458	4.23729	37.931	61.2903
aw	3.06413	5	75	76.9231	69.2308	55.5556	3	50	20	35.7143	1.42857	0.958333	0	0	5.76923	15.3846	1.78571	8.92857	29.7297	47.3684
aw	-3.06413	3	66.0714	70.2703	52.6316	37.5	0	0	13	25	0.7	0.588235	0	0	0	15.7895	0	7.69231	23.0769	30.7692
aw	-0.736966	8	57.2727	69.8413	46.8085	57.1429	4	33.3333	44	37.2881	0.932203	0.55	2484.7	10.8978	0.909091	2.12766	0.847458	2.54237	25.3333	58.1395
aw	0.736966	9	63.5593	74.6667	41.8605	70	6	40	44	40	1.07273	0.846154	2712.1	11.8952	1.69492	6.97674	1.81818	2.72727	30.1587	53.1915
aw	-0.0389941	4	54.5455	52.0833	37.5	75	5	41.6667	34	45.9459	0.842342	0.44186	1699.6	10.4914	0	7.5	1.35135	5.40541	42	54.1667
aw	0.0389941	1	67.5676	58	45.8333	70	7	46.6667	48	54.5455	1.18717	0.724138	1693.1	10.4512	2.7027	20.8333	2.27273	4.54545	47.9167	62.5
aw	-2.57075	0	59.6491	50	30.4348	66.6667	0	0	5	15.1515	0.261708	0.375	620.8	6.89778	0	34.7826	3.0303	3.0303	12.5	22.2222
aw	2.57075	10	72.7273	87.5	77.7778	100	5	41.6667	33	57.8947	3.82105	5.75	702.3	7.80333	3.0303	0	5.26316	1.75439	50	69.5652
aw	1.91427	3	63.4409	71.1864	32.3529	0	4	66.6667	35	39.7727	0.924716	0.5	0	0	0	17.6471	0	0	37.5	41.6667
aw	-1.91427	0	45.4545	62.5	58.3333	0	4	40	40	43.0108	1.08141	0	0	0	0	14.5833	0	0	28.8136	67.6471
aw	-0.522421	11	53.3333	68.75	41.0714	76.4706	6	50	39	44.3182	1.00343	0.888889	0	0	0	12.5	1.13636	4.54545	41.6667	50
aw	0.522421	5	68.1818	58.3333	50	66.6667	5	38.4615	53	44.1667	0.996581	0.769231	0	0	1.13636	28.5714	5.83333	10.8333	31.25	58.9286
aw	-0.0294438	7	64.4737	61.2245	55.5556	0	6	75	37	51.3889	1.25986	1.16667	0	0	0	22.2222	0	0	40.4255	72
aw	0.0294438	1	65.2778	59.5745	28	0	4	44.4444	31	40.7895	0.793741	0.142857	0	0	0	28	0	0	38.7755	44.4444
aw	-3.22239	1	71.6667	41.8605	52.9412	66.6667	1	100	14	30.4348	0.55336	0.611111	975.4	9.20189	0	11.7647	4.34783	4.34783	14.2857	55.5556
aw	3.22239	11	60.8696	85.7143	44.4444	66.6667	5	33.3333	33	55	1.80714	1.33333	822.1	7.75566	0	11.1111	10	8.33333	58.1395	47.0588
aw	3.97728	3	57.8947	63.6364	33.3333	76.9231	7	63.6364	34	61.8182	1.25844	1.28571	1476.3	13.1813	0	4.16667	7.27273	0	51.7241	73.0769
aw	-3.97728	1	52.7273	48.2759	26.9231	46.1538	4	66.6667	28	49.1228	0.794634	0.857143	1545.1	13.7955	0	3.84615	1.75439	5.26316	36.3636	66.6667
aw	1.06088	1	60	76.6667	65	75	3	60	25	42.3729	1.51332	1	842.7	7.73119	2	15	3.38983	6.77966	44.1176	40
aw	-1.06088	1	57.6271	55.8824	60	80	1	100	14	28	0.6608	0.736842	879.6	8.06972	1.69492	12	2	8	23.3333	35
aw	-1.03037	0	56.4103	50	23.5294	60	1	33.3333	15	31.25	0.507812	0.264706	0	0	0	17.6471	2.08333	14.5833	30	33.3333
aw	1.03037	4	62.5	70	66.6667	75	5	100	24	61.5385	1.96923	0.764706	0	0	0	11.1111	5.12821	7.69231	50	76.4706
aw	-1.91754	10	62.9213	69.6429	36.3636	40	4	66.6667	33	44.5946	1.04445	1.19231	1194	7.32515	6.74157	15.1515	2.7027	5.40541	37.5	52.9412
aw	1.91754	4	54.0541	62.5	47.0588	46.6667	3	27.2727	38	42.6966	0.95744	0.69697	1316.6	8.0773	1.35135	5.88235	2.24719	3.37079	30.3571	63.6364
aw	1.91073	2	66.6667	54.3478	34.7826	66.6667	2	14.2857	30	42.8571	0.821429	0.638889	1269.7	9.13453	0	0	2.85714	7.14286	38.0952	50
aw	-1.91073	0	60	61.9048	50	54.5455	5	45.4545	36	52.1739	1.21739	0.761905	1408.6	10.1338	0	17.8571	2.89855	0	45.6522	65.2174
aw	-1.01381	2	57.5472	60.6557	48.8889	57.8947	3	37.5	40	41.6667	0.939716	1.75	0	0	0	8.88889	1.04167	1.04167	33.3333	51.1111
aw	1.01381	5	53.125	66.6667	48.8889	58.1818	4	33.3333	47	44.3396	1.06415	0.938776	0	0	0	13.3333	3.77358	15.0943	39.3443	51.1111
aw	-0.658963	2	55.5556	58.6667	43.3333	0	7	43.75	54	49.0909	1.01958	0.222222	0	0	0	15	0	0	46.5517	51.9231
aw	0.658963	3	52.7273	53.4483	48.0769	0	7	35	65	48.1481	0.980796	1.5	0	0	0	3.84615	0	0	41.3333	56.6667
aw	-2.9542	2	60.3448	62.8571	34.7826	20	1	20	15	29.4118	0.609244	0.590909	0	0	0	21.7391	3.92157	5.88235	17.6471	52.9412
aw	2.9542	3	66.6667	82.3529	47.0588	73.3333	4	66.6667	28	48.2759	1.64138	1.3125	0	0	1.96078	11.7647	3.44828	0	37.1429	65.2174
aw	4.10852	0	70.2703	67.3077	68.1818	71.4286	3	50	26	38.806	1.19652	0.378378	2301.5	16.3227	0	4.54545	0	1.49254	36.9565	42.8571
aw	-4.10852	1	68.6567	63.0435	57.1429	50	1	20	24	32.4324	0.835759	0.48	2395	16.9858	0	0	1.35135	0	32.6923	31.8182
aw	0.0108068	9	80.2198	57.5342	22.2222	71.4286	7	70	48	51.6129	1.04373	0.692308	0	0	1.0989	16.6667	0	5.37634	50.8475	52.9412
aw	-0.0108068	0	63.4409	49.1525	47.0588	90.9091	7	38.8889	45	49.4505	0.958104	0.564103	0	0	0	5.88235	2.1978	5.49451	42.4658	77.7778
aw	0.249978	6	46.2963	72	55.1724	77.7778	5	100	24	63.1579	1.70526	1.08333	0	0	0	6.89655	2.63158	2.63158	52.381	76.4706
aw	-0.249978	0	55.2632	47.619	23.5294	42.8571	1	50	20	37.037	0.58642	0.619048	0	0	0	5.88235	5.55556	0	28	44.8276
aw	-2.04629	4	48.4375	67.7419	51.5152	100	5	55.5556	30	45.4545	1.11888	0.774194	1023.7	7.87462	0	9.09091	4.54545	7.57576	40.9091	54.5455
aw	2.04629	3	66.6667	59.0909	45.4545	66.6667	3	50	26	40.625	0.89375	0.76	994.7	7.65154	0	9.09091	4.6875	1.5625	32.2581	48.4848
aw	1.1375	9	50	73.3333	56.6667	0	4	66.6667	24	50	1.42857	1.8	0	0	0	16.6667	0	0	44.4444	57.1429
aw	-1.1375	1	56.25	55.5556	42.8571	0	2	28.5714	21	35	0.7	0.333333	0	0	0	14.2857	0	0	26.6667	43.3333
aw	0.107915	3	54.7619	71.7391	50	100	5	38.4615	45	50.5618	1.32725	0.653846	0	0	0	2.63158	4.49438	3.37079	41.0714	66.6667
aw	-0.107915	0	62.9213	58.9286	33.3333	75	3	25	32	38.0952	0.753439	0.519231	0	0	0	30.303	5.95238	8.33333	28.2609	50
aw	1.12553	3	70.7317	70.6897	54.1667	100	1	33.3333	22	33.8462	0.991209	0.863636	1138.7	7.74626	2.43902	20.8333	1.53846	4.61538	17.2414	47.2222
aw	-1.12553	6	44.6154	82.7586	52.7778	80	0	0	28	34.1463	1.00887	1.02941	1117.1	7.59932	4.61538	8.33333	3.65854	4.87805	29.3103	45.8333
aw	-4.04924	0	43.6364	54.1667	38.7097	100	1	100	11	27.5	0.504167	0.318182	734.3	7.72947	1.81818	25.8065	2.5	2.5	20.8333	37.5
aw	4.04924	5	60	79.1667	62.5	100	5	55.5556	30	54.5455	1.98347	1	658.5	6.93158	2.5	12.5	1.81818	14.5455	45.8333	61.2903
aw	4.9542	6	58.0952	70.4918	52.2727	85.7143	5	33.3333	62	43.9716	1.18385	1.2963	2769.9	11.2598	0.952381	6.81818	2.83688	0.70922	37.0787	55.7692
aw	-4.9542	3	63.1206	62.9213	44.2308	76.9231	3	42.8571	39	37.1429	0.8447	0.951613	2662.8	10.8244	0	3.84615	0.952381	1.90476	29.5082	47.7273
aw	-2.72489	1	68.8525	59.5238	21.0526	76.9231	2	50	21	38.1818	0.727841	0.341463	0	0	0	26.3158	5.45455	3.63636	24.2424	59.0909
aw	2.72489	3	60	75.7576	40.9091	62.5	5	62.5	32	52.459	1.37393	0.526316	0	0	1.81818	18.1818	1.63934	1.63934	40.4762	78.9474
aw	-0.309328	2	59.7222	67.4419	55.1724	0	3	50	24	41.3793	1.10345	2	0	0	0	3.44828	0	0	26.9231	53.125
aw	0.309328	3	44.8276	73.0769	46.875	0	1	10	27	37.5	0.90625	0.5	0	0	0	18.75	0	0	32.5581	44.8276
aw	-0.4975	3	57.6923	73.3333	59.0909	0	4	36.3636	35	51.4706	1.57439	3	0	0	0	4.54545	0	0	46.1538	58.6207
aw	0.4975	3	57.3529	53.8462	41.3793	0	1	100	17	32.6923	0.635165	1	0	0	0	10.3448	0	0	26.6667	40.9091
aw	2.14439	3	67.1875	62.7907	42.8571	66.6667	6	37.5	40	54.7945	1.25245	0.44	1507.1	11.0007	0	19.0476	1.36986	4.10959	47.2222	62.1622
aw	-2.14439	2	49.3151	52.7778	37.8378	66.6667	3	30	28	43.75	0.798438	0.434783	1818	13.2701	2.73973	5.40541	1.5625	6.25	37.2093	57.1429
aw	0.268489	1	84.058	60.3448	63.6364	0	5	35.7143	33	43.4211	1.10965	1	0	0	0	9.09091	0	0	35	52.7778
aw	-0.268489	3	52.6316	65	47.2222	0	3	50	27	39.1304	0.901186	0.375	0	0	0	22.2222	0	0	39.6552	36.3636
aw	-3.04551	2	58	41.3793	38.0952	77.7778	1	50	17	36.9565	0.615942	0.323529	0	0	0	4.7619	2.17391	4.34783	27.2727	61.5385
aw	3.04551	0	71.7391	72.7273	38.4615	71.4286	6	54.5455	30	60	1.62353	0.5	0	0	0	23.0769	0	2	58.6207	61.9048
aw	-2.86129	0	50.7246	62.8571	29.4118	63.6364	3	42.8571	25	39.6825	0.740026	0.740741	0	0	0	8.82353	1.5873	1.5873	36.5854	45.4545
aw	2.86129	1	65.0794	63.4146	54.5455	46.6667	5	62.5	37	53.6232	1.3513	1.46154	0	0	1.5873	9.09091	7.24638	0	37.1429	70.5882
aw	1.61891	0	75.8621	90.9091	57.1429	80	6	66.6667	29	67.4419	3.91163	1.42857	670.6	9.31389	0	28.5714	2.32558	4.65116	50	89.4737
aw	-1.61891	2	55.814	50	10.5263	0	0	0	5	17.2414	0.255648	0.16	666.4	9.25556	0	5.26316	0	0	9.09091	42.8571
aw	-1.1375	1	63.6364	61.9048	37.5	45.4545	1	25	16	28.5714	0.608295	0.485714	0	0	3.0303	20.8333	1.78571	3.57143	18.1818	43.4783
aw	1.1375	2	58.9286	81.8182	56.5217	100	4	40	31	46.9697	1.64394	1.9	0	0	12.5	17.3913	0	1.51515	38.0952	62.5
aw	-0.0134205	2	49.1525	72.4138	53.3333	100	5	50	36	52.9412	1.41979	1.09524	946.7	7.45433	0	6.66667	5.88235	5.88235	35.7143	65
aw	0.0134205	3	41.1765	64.2857	35	50	2	50	22	37.2881	0.704331	0.551724	845.5	6.65748	1.47059	20	3.38983	5.08475	27.5862	46.6667
aw	-4.80244	0	69.2308	58.3333	18.75	55.5556	1	11.1111	29	38.1579	0.708647	0.378378	0	0	0	43.75	2.63158	2.63158	32.6087	46.6667
aw	4.80244	5	60.5263	67.3913	53.3333	66.6667	4	66.6667	28	53.8462	1.41114	0.692308	0	0	1.31579	10	3.84615	3.84615	41.6667	81.25
aw	0.109624	1	63.9344	66.6667	45.4545	71.4286	0	0	14	26.4151	0.644528	0.566667	1078.3	9.45877	0	4.54545	0	7.54717	21.0526	40
aw	-0.109624	4	71.6981	78.9474	60	33.3333	3	50	25	40.9836	1.55152	0.933333	1086.5	9.5307	0	20	0	1.63934	33.3333	54.5455
aw	2.5025	13	65	73.0769	57.1429	0	3	30	44	39.6396	1.21968	1.85714	0	0	0	25	0	0	29.5775	57.5
aw	-2.5025	0	63.964	70.4225	42.5	0	3	75	26	32.5	0.819886	0	0	0	0	7.5	0	0	26.9231	42.8571
aw	-0.0631938	1	65.4545	65.2778	44.7368	66.6667	7	50	49	49	1.17174	1	0	0	0.909091	7.89474	5	5	34.0909	60.7143
aw	0.0631938	3	44	65.9091	39.2857	70	5	38.4615	46	41.8182	0.853432	0.59375	0	0	1	25	9.09091	8.18182	34.7222	55.2632
aw	-4.18587	2	58	62.069	33.3333	100	0	0	10	23.8095	0.47619	0.692308	714.9	7.77065	0	19.0476	9.52381	7.14286	8.69565	42.1053
aw	4.18587	3	54.7619	91.3043	57.8947	90.9091	4	57.1429	25	50	2.1	2.2	763.2	8.29565	7.14286	0	2	6	37.931	66.6667
aw	1.22239	1	63.4615	51.5152	52.6316	85.7143	2	50	18	34.6154	0.72	0.85	951.4	9.14808	0	5.26316	0	1.92308	29.0323	42.8571
aw	-1.22239	5	59.6154	70.9677	57.1429	50	5	62.5	25	48.0769	1.38889	1.11765	949.2	9.12692	0	4.7619	1.92308	3.84615	48.4848	47.3684
aw	-0.117039	3	61.4035	48.5714	22.7273	57.1429	2	28.5714	19	40.4255	0.658359	0.388889	969.2	9.31923	0	40.9091	2.12766	4.25532	31.0345	55.5556
aw	0.117039	2	61.7021	68.9655	44.4444	66.6667	7	58.3333	35	61.4035	1.51893	0.941176	1132.6	10.8904	0	27.7778	1.75439	1.75439	51.4286	77.2727
aw	-0.402759	3	57.2727	65.0794	51.0638	61.3636	3	37.5	39	36.7925	0.899371	0.75	0	0	0	8.51064	1.88679	3.77358	30.5556	50
aw	0.402759	3	67.9245	69.4444	50	60	5	41.6667	45	40.9091	1.11189	1.16667	0	0	0.943396	17.6471	6.36364	4.54545	34.9206	48.9362
aw	-2.01123	4	60	73.8095	46.4286	27.2727	0	0	15	25	0.673077	0.48	969.2	7.45538	0	7.14286	0	8.33333	20	32
aw	2.01123	5	58.3333	80	68	84.6154	2	33.3333	26	37.1429	1.48571	1	1132.6	8.71231	0	12	1.42857	2.85714	26.1905	53.5714
aw	4.46787	0	59.4595	77.2727	66.6667	100	6	66.6667	32	61.5385	2.27692	1.05882	743.1	8.34944	2.7027	13.3333	0	3.84615	55.5556	68
aw	-4.46787	1	51.9231	44.4444	32	66.6667	1	25	10	27.027	0.439189	0.285714	817.7	9.18764	1.92308	12	0	16.2162	22.7273	33.3333
aw	0.121991	7	54.5455	66.6667	53.3333	83.3333	4	100	21	47.7273	1.21154	1.29412	0	0	1.51515	10	2.27273	9.09091	41.3793	60
aw	-0.121991	0	65.9091	58.6207	40	52.7778	2	50	26	39.3939	0.825397	0.961538	0	0	0	6.66667	4.54545	6.06061	33.3333	46.6667
aw	-0.972519	1	63.8298	80	52.9412	0	0	0	21	30.4348	1.02174	0.333333	0	0	0	17.6471	0	0	15	51.7241
aw	0.972519	15	57.971	85	48.2759	0	2	50	14	29.7872	0.978723	3.75	0	0	0	13.7931	0	0	20	47.0588
aw	-4.4185	3	47.541	37.931	65.625	66.6667	2	100	20	33.3333	0.701149	0.64	936.9	7.74298	0	6.25	1.66667	1.66667	18.9189	56.5217
aw	4.4185	13	61.6667	81.0811	43.4783	66.6667	4	57.1429	29	47.541	1.42623	1.07143	900.9	7.44545	5	4.34783	1.63934	14.7541	62.069	34.375
aw	1.52356	4	67.1642	64.4444	72.7273	71.4286	3	50	24	40.678	1.23883	0.641026	1234.9	9.80079	1.49254	0	3.38983	6.77966	36.5854	50
aw	-1.52356	0	69.4915	63.4146	50	71.4286	1	25	22	32.8358	0.807214	0.166667	1242.1	9.85794	0	11.1111	0	5.97015	35.5556	27.2727
aw	-0.164119	0	70.1149	63.9344	34.6154	40	1	33.3333	15	27.2727	0.608392	0.466667	0	0	0	7.69231	0	3.63636	30.303	22.7273
aw	0.164119	11	60	69.697	77.2727	61.1111	3	27.2727	39	44.8276	1.64368	1.23684	0	0	0	13.6364	8.04598	6.89655	36.0656	65.3846
aw	-4.39575	0	60.3448	68.5714	39.1304	60	0	0	17	29.8246	0.69193	0.433333	1055.2	9.17565	0	17.3913	1.75439	3.50877	16.6667	44.4444
aw	4.39575	4	52.6316	83.3333	55.5556	66.6667	3	33.3333	25	43.1034	1.44523	0.714286	1096.4	9.53391	0	11.1111	1.72414	10.3448	31.4286	60.8696
aw	0.485427	4	68.8679	60.274	48.4848	66.6667	2	25	41	37.2727	0.858893	0.584906	0	0	0	18.1818	0.909091	6.36364	35.2113	41.0256
aw	-0.485427	3	64.5455	64.7887	58.9744	75	5	38.4615	46	43.3962	1.16429	0.55814	0	0	1.81818	2.5641	0.943396	3.77358	39.726	51.5152
aw	0.684138	4	71.4286	58.75	37.5	61.1111	9	50	58	54.717	1.15628	1.14815	0	0	0.892857	3.125	4.71698	4.71698	38	69.6429
aw	-0.684138	4	47.1698	62	30.3571	60	6	35.2941	53	47.3214	0.86484	0.807692	0	0	1.88679	7.14286	8.03571	8.03571	41.25	62.5
aw	-1.27302	1	47.3684	38.8889	30	50	0	0	12	27.2727	0.414545	0.333333	599.7	7.31341	0	15	2.27273	13.6364	24.1379	33.3333
aw	1.27302	2	65.9091	75.8621	66.6667	66.6667	5	71.4286	25	65.7895	2.41228	1.16667	556.2	6.78293	4.54545	6.66667	2.63158	5.26316	61.1111	70
aw	-4.43741	0	66.6667	60.4167	54.1667	83.3333	5	71.4286	27	55.102	1.32245	1.29167	1254.7	10.3694	0	0	6.12245	4.08163	50	69.2308
aw	4.43741	1	73.4694	50	30.7692	100	3	25	30	41.6667	0.756173	0.647059	1505.3	12.4405	0	0	0	4.16667	39.5833	45.8333
aw	6.35755	7	51.9231	85.1852	52	71.4286	4	50	19	51.3514	1.66892	1.625	727.9	8.17865	1.92308	12	10.8108	16.2162	61.1111	42.1053
aw	-6.35755	0	48.6486	38.8889	57.8947	75	0	0	16	30.7692	0.59919	0.5625	690.3	7.75618	0	10.5263	3.84615	1.92308	14.8148	48
aw	-0.391191	2	57.1429	47.9167	47.2222	83.3333	3	50	25	41.6667	0.795455	0.617021	0	0	1.19048	33.3333	5	10	41.4634	42.1053
aw	0.391191	4	68.3333	58.5366	57.8947	75	6	46.1538	44	52.381	1.25714	0.857143	0	0	1.66667	15.7895	2.38095	3.57143	52.0833	52.7778
aw	1.09954	8	58.4906	83.871	40.9091	50	4	40	36	45.5696	1.34177	1.2	0	0	3.77358	9.09091	3.79747	6.32911	31.3725	71.4286
aw	-1.09954	0	64.557	68.6275	28.5714	100	2	50	18	33.9623	0.745283	0.466667	0	0	0	14.2857	1.88679	5.66038	16.129	59.0909
aw	-1.09803	2	63.4615	51.5152	31.5789	50	1	16.6667	19	35.1852	0.630907	0.5	1475.7	13.9217	1.92308	36.8421	1.85185	1.85185	33.3333	40
aw	1.09803	1	72.2222	66.6667	60	44.4444	5	83.3333	29	55.7692	1.58502	0.833333	1547.6	14.6	0	6.66667	1.92308	3.84615	48.4848	68.4211
aw	2.21299	2	69.3878	79.4118	66.6667	84.6154	3	42.8571	23	41.0714	1.67708	1.30769	834.2	7.94476	2.04082	13.3333	0	1.78571	35.2941	50
aw	-2.21299	8	60.7143	64.7059	50	85.7143	0	0	12	24.4898	0.596273	0.827586	875.3	8.33619	0	18.1818	4.08163	6.12245	20.5882	33.3333
aw	-2.10236	0	86.2069	66	50	81.8182	5	35.7143	33	50	1.38095	2	1915.2	15.4452	0	25	6.06061	3.0303	36.3636	77.2727
aw	2.10236	2	66.6667	63.6364	22.7273	85.7143	2	50	21	36.2069	0.724138	0.85	1845.1	14.8798	1.51515	13.6364	1.72414	0	34	50
aw	-4.04439	0	58.1395	48	11.1111	0	2	40	19	38	0.563448	0.333333	900.4	9.68172	2.32558	27.7778	4	2	21.4286	59.0909
aw	4.04439	4	56	78.5714	40.9091	80	6	66.6667	29	67.4419	1.77479	0.916667	752.5	8.0914	2	13.6364	11.6279	9.30233	52	88.8889
aw	3.85798	0	58.8235	65	57.1429	71.4286	4	100	24	47.0588	1.23077	0.75	1378.5	11.584	2.94118	3.57143	0	0	48.2759	45.4545
aw	-3.85798	1	56.8627	51.7241	54.5455	66.6667	1	14.2857	26	38.2353	0.8125	0.675676	1211	10.1765	1.96078	13.6364	2.94118	10.2941	35	42.8571
aw	1.11784	8	59.0164	77.7778	56	68.4211	2	66.6667	31	28.7037	0.92154	1.7619	1762.5	7.66304	2.45902	6	2.77778	0	20	41.8605
aw	-1.11784	31	60.1852	80	58.1395	71.4286	2	28.5714	38	31.1475	1.08514	1.23256	1599	6.95217	0.925926	11.6279	2.45902	6.55738	22.2222	44
aw	-0.854149	3	67.8571	63.1579	55.5556	75	1	50	22	34.375	0.875	1.05263	853.1	7.10917	1.78571	22.2222	3.125	3.125	23.6842	50
aw	0.854149	4	59.375	76.3158	50	81.8182	3	75	22	39.2857	1.14286	1	935.2	7.79333	0	15.3846	1.78571	3.57143	36.8421	44.4444
aw	-2.24793	1	46	52.1739	44.4444	68.75	1	100	12	25	0.480769	0.5	1087.5	11.0969	0	14.8148	2.08333	4.16667	17.2414	36.8421
aw	2.24793	3	60.4167	82.7586	63.1579	92.8571	4	57.1429	26	52	2.08	1.41667	1172	11.9592	0	5.26316	6	2	47.8261	55.5556
aw	4.05528	1	66.0377	67.1429	50	70	6	40	43	44.3299	1.14609	0.659091	2619.2	12.9025	0	8.33333	2.06186	3.09278	35.8209	63.3333
aw	-4.05528	6	69.0722	64.1791	36.6667	75	2	15.3846	41	38.6792	0.872532	0.44	2932	14.4433	2.06186	6.66667	0	1.88679	32.8571	50
aw	1.3604	6	64.5455	64.7887	38.4615	64.2857	5	50	38	43.1818	0.969388	0.475	3200.7	16.1652	0	12.8205	0	3.40909	30.7692	61.1111
aw	-1.3604	4	59.0909	69.2308	38.8889	47.3684	5	29.4118	49	44.5455	1.03158	0.540984	2613	13.197	0	11.1111	4.54545	4.54545	35.2113	61.5385
aw	1.77961	6	70.9091	84.6154	62.5	83.3333	3	75	25	42.3729	1.94209	1.20833	895.7	7.85702	1.81818	6.25	5.08475	10.1695	30.5556	60.8696
aw	-1.77961	1	61.0169	69.4444	39.1304	55.5556	1	100	12	21.8182	0.514909	0.625	865.7	7.59386	0	17.3913	0	3.63636	15.3846	37.5
aw	-1.87447	3	61.5385	72.5	36	75	5	83.3333	31	51.6667	1.24383	0.55	1039.8	8.3184	1.53846	20	0	3.33333	48.7179	57.1429
aw	1.87447	1	65	51.2821	42.8571	50	3	75	27	41.5385	0.80397	0.485714	943.2	7.5456	1.66667	33.3333	9.23077	4.61538	27.5	64
aw	4.75489	2	76.7442	72.7273	60	85.7143	5	38.4615	31	51.6667	1.70897	0.652174	1459.7	14.1718	0	10	0	3.33333	48	70
aw	-4.75489	3	83.3333	52	30	60	2	66.6667	13	30.2326	0.585146	0.875	1608.3	15.6146	0	20	0	0	27.2727	40
aw	-0.247928	0	79.798	55.6962	45	55.5556	9	75	51	54.2553	1.16767	0.5	0	0	0	10	0	2.12766	56.0606	50
aw	0.247928	0	70.2128	43.9394	50	67.6471	7	46.6667	46	46.4646	0.856407	0.650794	0	0	1.06383	10.7143	1.0101	4.0404	44.3038	55
aw	2.2115	2	60.6383	70.1754	48.6486	43.4783	3	27.2727	35	36.4583	0.951968	0.764706	2023.1	10.6479	0	8.10811	0	3.125	34.2857	42.3077
aw	-2.2115	1	72.9167	65.7143	57.6923	82.0513	2	66.6667	36	38.2979	1.05046	1.02041	2145.8	11.2937	0	3.84615	7.44681	8.51064	29.8246	51.3514
aw	-1.37851	1	70.9091	71.7949	50	50	5	55.5556	28	50.9091	1.47368	0.894737	1443.4	13.1218	3.63636	12.5	1.81818	1.81818	50	52.6316
aw	1.37851	1	65.4545	50	47.3684	83.3333	1	50	19	34.5455	0.678571	0.454545	1336.5	12.15	0	5.26316	1.81818	9.09091	28.2051	50
aw	1.8365	2	69.4444	92	54.5455	89.4737	5	50	31	56.3636	2.8987	2.11111	906.5	9.96154	2.77778	27.2727	1.81818	5.45455	50	64
aw	-1.8365	3	54.5455	50	36	100	0	0	7	19.4444	0.344982	0.5	967	10.6264	1.81818	12	2.77778	8.33333	8	45.4545
aw	-2.36257	2	52.439	67.4419	46.1538	66.6667	4	100	24	42.1053	0.986466	0.710526	1993.1	14.3388	0	2.5641	0	5.26316	45.1613	38.4615
aw	2.36257	0	54.386	54.8387	61.5385	62.5	2	18.1818	35	42.6829	1.01372	0.62963	2276.2	16.3755	1.75439	0	0	2.43902	32.5581	53.8462
aw	2.6368	4	75.6757	60.7143	33.3333	78.9474	6	54.5455	37	51.3889	1.11846	0.821429	2111.1	14.4596	0	11.1111	0	1.38889	39.5833	75
aw	-2.6368	1	66.6667	60.4167	25	65.5172	5	62.5	34	45.9459	0.894083	0.5	2028.5	13.8938	0	25	0	0	39.2857	66.6667
aw	-3.80735	1	53.7037	44.8276	52	50	2	50	23	37.7049	0.727166	0.285714	1272.6	11.0661	0	4	0	3.27869	36.8421	39.1304
aw	3.80735	3	62.2951	63.1579	60.8696	64	5	41.6667	28	51.8519	1.3752	0.793103	1208.9	10.5122	1.63934	0	3.7037	7.40741	55.1724	48
aw	1.34239	1	55.3571	77.4194	52	76.1905	4	50	22	47.8261	1.40961	1.18182	1178.5	11.5539	0	12	6.52174	8.69565	40.7407	57.8947
aw	-1.34239	0	58.6957	59.2593	42.1053	45.4545	1	25	19	33.9286	0.709416	0.428571	1313.7	12.8794	0	5.26316	3.57143	3.57143	22.5806	48
aw	-0.882643	2	62.1053	66.1017	44.4444	58.8235	4	26.6667	43	43.4343	1.03157	0.59375	1653.9	8.52526	0	13.8889	1.0101	2.0202	41.2698	47.2222
aw	0.882643	6	63.6364	58.7302	52.7778	70	4	57.1429	40	42.1053	0.9694	0.52381	1578.3	8.13557	0	16.6667	3.15789	6.31579	33.8983	55.5556
aw	1.13327	4	70.5882	64.5833	65	69.4444	4	100	26	48.1481	1.3642	1.63158	0	0	1.47059	0	1.85185	7.40741	40	63.1579
aw	-1.13327	4	64.8148	60	36.8421	36.3636	1	16.6667	24	35.2941	0.733032	0.55	0	0	0	15.7895	0	1.47059	35.4167	35
aw	-2.02748	3	61.9718	65.9091	33.3333	61.1111	1	25	23	33.3333	0.717172	0.594595	1073.5	7.66786	0	22.2222	10.1449	8.69565	21.6216	46.875
aw	2.02748	13	53.6232	78.3784	53.125	80	3	37.5	33	46.4789	1.39437	1.29412	969.4	6.92429	0	6.25	1.40845	5.6338	34.0909	66.6667
aw	1.79008	5	70.6522	73.8462	59.2593	80	4	57.1429	39	39.3939	1.29437	1.0625	1549	8.10995	2.17391	18.5185	2.0202	6.06061	35.9375	45.7143
aw	-1.79008	3	64.6465	64.0625	54.2857	69.2308	1	50	28	30.4348	0.772575	0.666667	1449.7	7.59005	0	14.2857	2.17391	3.26087	26.1538	40.7407
aw	-2.32193	0	43.1373	63.6364	44.8276	63.6364	1	100	18	33.3333	0.708333	0.407407	1130.7	10.7686	0	13.7931	0	7.40741	17.1429	63.1579
aw	2.32193	2	64.8148	82.8571	36.8421	0	4	57.1429	24	47.0588	1.41176	0.705882	1054.7	10.0448	0	26.3158	1.96078	3.92157	36.3636	55.1724
aw	0.861024	6	76.8116	71.6981	56.25	0	3	50	37	43.0233	1.34937	#DIV/0!	0	0	0	0	0	0	32.5581	53.4884
aw	-0.861024	2	50	67.4419	46.5116	0	2	33.3333	22	31.8841	0.741089	1	0	0	0	4.65116	0	0	28.3019	43.75
aw	0.852443	0	56.1404	50	48	60	2	25	26	40	0.786207	0.194444	1585.1	12.9926	0	24	0	1.53846	38.2979	44.4444
aw	-0.852443	0	72.3077	61.7021	55.5556	91.6667	5	41.6667	29	50.8772	1.27193	0.5625	1477.6	12.1115	0	0	0	5.26316	50	52
aw	5.93074	6	80	95.8333	83.3333	100	5	55.5556	27	62.7907	9.4186	3.375	469.8	6.43562	10	0	18.6047	2.32558	54.1667	73.6842
aw	-5.93074	0	55.814	45.8333	26.3158	0	0	0	2	6.66667	0.106173	0.307692	526.1	7.20685	2.32558	26.3158	0	3.33333	4.16667	16.6667
aw	0.607683	3	67.2131	63.4146	45	82.3529	5	62.5	30	51.7241	1.21353	1.21739	1683.7	14.1487	0	10	5.17241	1.72414	46.3415	64.7059
aw	-0.607683	1	70.6897	53.6585	35.2941	58.3333	3	75	26	42.623	0.824044	0.772727	1748.7	14.695	0	0	4.91803	4.91803	36.5854	55
aw	2.73039	1	67.9487	73.5849	52	66.6667	5	62.5	34	42.5	1.275	0.896552	1711.5	10.8323	5.12821	12	2.5	3.75	33.3333	58.6207
aw	-2.73039	0	63.75	66.6667	41.3793	63.6364	3	50	26	33.3333	0.784314	0.741935	1692.4	10.7114	0	13.7931	3.84615	5.12821	26.4151	48
aw	-4.02975	1	45.4545	62.5	35.4167	88.8889	2	66.6667	22	28.9474	0.553776	0.371429	1231	7.5061	0	6.25	0	2.63158	21.2766	41.3793
aw	4.02975	16	61.8421	78.7234	58.6207	78.5714	7	46.6667	46	52.2727	1.80579	1.04762	1213.3	7.39817	2.63158	17.2414	6.81818	7.95455	37.5	64.5833
aw	3.55459	1	64.2857	77.7778	30	91.6667	5	71.4286	27	56.25	1.43182	1.54545	1171.4	11.2635	5.35714	10	4.16667	0	52.9412	64.2857
aw	-3.55459	1	70.8333	47.0588	35.7143	41.6667	1	25	22	39.2857	0.698413	0.758621	1118.4	10.7538	0	14.2857	8.92857	1.78571	22.2222	70
aw	-1.70044	4	59.7938	51.7241	56.4103	69.2308	5	41.6667	40	46.5116	1.00258	0.680851	2345	12.8142	0	15.3846	4.65116	4.65116	40	58.0645
aw	1.70044	3	63.9535	60	41.9355	55.5556	6	33.3333	45	46.3918	0.997423	0.787879	2403.2	13.1322	0	3.22581	3.09278	3.09278	48.2759	43.5897
aw	0.137504	8	57.8512	68.5714	39.2157	64.5161	6	75	42	39.2523	0.896138	0.737705	2247.8	9.85877	0.826446	19.6078	3.73832	4.6729	30.9859	55.5556
aw	-0.137504	1	66.3551	69.0141	44.4444	54.5455	7	53.8462	53	43.8017	1.1159	1.1	2260.1	9.91272	0	13.8889	7.43802	6.61157	31.4286	60.7843
aw	4.83289	1	62.5	80	53.3333	60	5	45.4545	30	53.5714	1.78571	1.5	1359.1	14.1573	0	13.3333	1.78571	3.57143	45.4545	83.3333
aw	-4.83289	0	78.5714	54.5455	16.6667	36.3636	1	100	12	30	0.56	0.722222	1509.4	15.7229	0	8.33333	2.5	12.5	20	46.6667
aw	-1.17403	0	72	44.4444	28.5714	70	2	22.2222	29	42.6471	0.710784	0.619048	1395.3	11.8246	0	21.4286	2.94118	7.35294	37.7358	60
aw	1.17403	0	77.9412	62.2642	40	46.1538	6	54.5455	30	60	1.4069	1	1534.7	13.0059	0	13.3333	0	2	55.5556	71.4286
aw	2.94753	1	67.5	74.0741	46.1538	80	6	60	27	65.8537	1.88153	1.14286	1030.2	12.7185	0	15.3846	7.31707	9.7561	64.2857	69.2308
aw	-2.94753	1	68.2927	35.7143	30.7692	0	1	50	14	35	0.531481	0.285714	1194.2	14.7432	0	0	0	7.5	25.9259	53.8462
aw	-3.03562	2	63.6364	73.8095	50	100	4	100	21	45.6522	1.31002	0.9375	1194	10.6607	0	8.33333	2.17391	2.17391	33.3333	63.1579
aw	3.03562	0	58.6957	66.6667	36.8421	83.3333	1	20	23	34.8485	0.763348	0.65625	965	8.61607	0	5.26316	4.54545	9.09091	26.1905	50
aw	1.07529	5	66.6667	73.3333	66.6667	66.6667	4	33.3333	30	50	1.73077	1	777.5	7.40476	0	0	1.66667	6.66667	46.5116	58.8235
aw	-1.07529	1	71.6667	53.4884	41.1765	56.25	0	0	13	28.8889	0.577778	0.44	748.4	7.12762	0	11.7647	0	8.88889	26.6667	33.3333
aw	-1.25376	5	66.6667	75	66.6667	78.5714	3	37.5	27	45.7627	1.64746	2.33333	1020.1	9.02743	3.7037	0	8.47458	3.38983	42.1053	52.381
aw	1.25376	3	64.4068	57.8947	47.619	62.5	0	0	15	27.7778	0.606996	0.842105	996.7	8.82035	0	4.7619	5.55556	9.25926	25	33.3333
aw	-0.263034	3	59.8131	67.1875	44.186	75	5	41.6667	41	42.7083	1.01551	0.846154	1775.1	8.74433	0.934579	9.30233	7.29167	9.375	31.0345	60.5263
aw	0.263034	1	60.4167	68.9655	39.4737	57.1429	4	25	45	42.0561	0.984728	0.913043	1713.8	8.44236	2.08333	13.1579	5.60748	4.6729	32.8125	55.814
aw	0.407658	1	64.4444	44.8276	18.75	61.5385	2	66.6667	20	40	0.62069	0.692308	1129.3	11.8874	0	18.75	0	8	39.5349	42.8571
aw	-0.407658	1	86	60.4651	57.1429	87.5	6	75	29	64.4444	1.61111	2.07692	1145.9	12.0621	0	0	4.44444	0	55.1724	81.25
aw	5.39232	3	57.1429	75	61.1111	75	5	41.6667	26	56.5217	1.82609	1.26667	642.3	7.29886	4.7619	5.55556	10.8696	4.34783	43.3333	81.25
aw	-5.39232	4	65.2174	56.6667	18.75	50	1	50	13	30.9524	0.547619	0.642857	685.7	7.79205	0	25	0	0	25	38.8889
aw	-0.874469	0	59.5745	60.7143	47.3684	100	2	40	30	36.1446	0.80895	0.526316	1519.5	8.58475	0	5.26316	1.20482	2.40964	15.3846	54.5455
aw	0.874469	21	46.988	84.6154	45.4545	62.5	4	25	42	44.6809	1.23617	1.26087	1451.7	8.20169	1.20482	15.9091	10.6383	7.44681	39.2857	52.6316
aw	3.70044	3	61.3861	70.9677	46.1538	73.913	7	43.75	57	52.2936	1.35427	1.40909	2787.9	13.3392	0	0	2.75229	1.83486	48.5714	58.9744
aw	-3.70044	4	64.2202	51.4286	41.0256	66.6667	5	38.4615	39	38.6139	0.738405	0.688525	3068.2	14.6804	0	12.8205	2.9703	7.92079	29.0323	53.8462
aw	2.04439	2	63.2353	65.1163	40	66.6667	5	31.25	43	47.7778	1.08296	0.833333	2166.9	13.7146	0	8	0	2.22222	39.3939	70.8333
aw	-2.04439	2	73.3333	60.6061	29.1667	71.4286	4	40	30	44.1176	0.923393	0.512821	2299.4	14.5532	0	12.5	2.94118	1.47059	34.8837	60
aw	4.2854	1	56.1644	56.0976	50	81.8182	7	53.8462	32	64	1.37412	1.25	2106.4	17.1252	0	12.5	6	2	57.1429	80
aw	-4.2854	0	70	42.8571	20	62.5	3	30	34	46.5753	0.72774	0.529412	2302.3	18.7179	0	33.3333	1.36986	5.47945	43.9024	50
aw	1.5502	0	75.9259	82.9268	38.4615	60	3	42.8571	26	44.0678	1.58644	1.07143	1576	13.9469	0	15.3846	0	0	37.5	57.8947
aw	-1.5502	2	67.7966	62.5	42.1053	75	0	0	15	27.7778	0.630342	0.69697	1751.7	15.5018	1.69492	15.7895	1.85185	0	17.0732	61.5385
aw	0.146841	3	51.3761	67.8571	56.6038	57.1429	4	33.3333	59	44.0299	1.17055	0.860465	2637	10.8519	3.66972	11.3208	1.49254	2.23881	31.0345	68.0851
aw	-0.146841	1	64.9254	68.9655	31.9149	76.9231	3	27.2727	41	37.6147	0.854299	0.566667	2449	10.0782	0.746269	14.8936	0.917431	3.66972	32.1429	43.3962
aw	1.43741	4	63.3333	66.6667	45.4545	50	3	30	26	34.6667	0.843243	0.509804	1271.6	7.70667	0	12.1212	9.33333	13.3333	36.3636	30
aw	-1.43741	0	73.3333	63.6364	70	77.7778	4	50	37	41.1111	1.1859	0.466667	1270.1	7.69758	0	0	1.11111	5.55556	33.3333	54.5455
aw	2.58496	13	57.8125	72.973	51.8519	72.7273	4	40	29	50	1.3913	1.55	744.7	6.1041	0	11.1111	5.17241	3.44828	40.625	61.5385
aw	-2.58496	3	55.1724	59.375	38.4615	0	1	20	23	35.9375	0.71875	0.916667	776.8	6.36721	0	26.9231	3.125	0	27.027	48.1481
aw	1	1	69.0909	68.4211	35.2941	53.8462	6	50	37	56.0606	1.34058	1.15385	1858.7	15.3612	0	5.88235	0	1.51515	46.3415	72
aw	-1	1	62.1212	53.6585	28	70.5882	2	25	23	41.8182	0.745946	0.488889	1675.2	13.8446	0	28	3.63636	1.81818	31.5789	64.7059
aw	2.80735	4	64.2857	57.7778	56	54.5455	6	46.1538	41	51.25	1.19583	1.9375	1623.2	10.8213	0	8	3.75	1.25	46.4286	62.5
aw	-2.80735	2	70	53.5714	37.5	65	3	37.5	30	42.8571	0.836237	0.848485	1684.8	11.232	0	16.6667	2.85714	5.71429	42.2222	44
aw	1.21501	7	53.2258	78.7879	37.931	88.8889	6	66.6667	32	57.1429	1.41714	1.27273	1148.9	9.73644	3.22581	13.7931	8.92857	7.14286	55.8824	59.0909
aw	-1.21501	0	60.7143	44.1176	40.9091	66.6667	2	33.3333	25	40.3226	0.705645	0.6	1209.5	10.25	0	13.6364	1.6129	1.6129	21.2121	62.069
aw	2	8	63.4146	88.4615	46.6667	88	5	83.3333	29	55.7692	2.07867	2.47059	806.9	8.67634	2.43902	6.66667	13.4615	5.76923	46.4286	66.6667
aw	-2	0	53.8462	53.5714	33.3333	83.3333	1	50	11	26.8293	0.481077	0.571429	836.4	8.99355	0	12.5	0	0	11.5385	53.3333
aw	3.80735	1	54.0984	63.6364	67.8571	83.3333	5	41.6667	28	48.2759	1.4023	1.27273	1307.5	10.9874	1.63934	7.14286	3.44828	0	40.5405	61.9048
aw	-3.80735	2	63.7931	59.4595	38.0952	40	2	40	21	34.4262	0.713115	0.5	1291	10.8487	0	9.52381	0	8.19672	36.3636	32.1429
aw	1	7	53.125	68.6275	42.2222	46.875	4	50	31	38.75	0.885714	1.02174	1440.3	8.18352	2.08333	13.3333	3.75	5	27.2727	52.7778
aw	-1	5	55	72.7273	47.2222	66.6667	5	55.5556	42	43.75	1.12903	1.92308	1591.2	9.04091	2.5	8.33333	1.04167	1.04167	31.3725	57.7778
aw	5.67243	3	56.1798	70	64.1026	71.4286	5	45.4545	39	42.8571	1.31527	0.794118	1114.5	6.19167	1.1236	10.2564	0	2.1978	36.3636	52.7778
aw	-5.67243	0	60.4396	63.6364	47.2222	83.3333	2	25	29	32.5843	0.7603	0.75	1341.9	7.455	1.0989	8.33333	0	3.37079	30	35.8974
aw	-1.26573	3	61.7978	67.2727	47.0588	80	2	25	30	36.5854	0.904472	0.588235	0	0	0	0	1.21951	3.65854	23.6364	62.963
aw	1.26573	4	67.0732	76.3636	37.037	60	3	27.2727	36	40.4494	1.10562	0.783784	0	0	0	29.6296	2.24719	5.61798	32.7273	52.9412
aw	0.0962153	7	57.8313	54.1667	57.1429	48.3871	6	46.1538	41	44.5652	0.999706	0.711538	0	0	0	11.4286	6.52174	11.9565	43.2836	48
aw	-0.0962153	2	72.8261	56.7164	52	69.2308	5	38.4615	37	44.5783	1.00029	0.714286	0	0	0	12	0	4.81928	45.8333	42.8571
aw	-0.427421	3	57.3034	62.7451	60.5263	83.3333	2	33.3333	35	34.3137	0.898212	0.675676	0	0	0	7.89474	1.96078	3.92157	27.5862	43.1818
aw	0.427421	3	56.8627	72.4138	56.8182	75	3	50	34	38.2022	1.11332	0.527778	0	0	4.90196	18.1818	0	1.1236	37.2549	39.4737
aw	1.73118	0	76.5625	42.8571	40	38.4615	3	37.5	27	41.5385	0.718503	0.708333	0	0	0	0	3.07692	1.53846	28.5714	65.2174
aw	-1.73118	4	64.6154	71.4286	34.7826	54.5455	6	60	37	57.8125	1.39178	1.42857	0	0	1.53846	13.0435	0	0	57.1429	60
aw	-0.467779	3	65.2174	56.6667	25	85.7143	1	50	14	30.4348	0.56	0.416667	874.3	9.50326	0	12.5	0	6.52174	36	23.8095
aw	0.467779	2	54.3478	64	76.1905	80	5	62.5	25	54.3478	1.78571	1.46667	780.4	8.48261	0	0	6.52174	4.34783	43.3333	75
aw	-0.708537	4	60.4651	75	55.8824	55.5556	3	75	25	37.3134	1.14606	0.648649	0	0	2.32558	20.5882	2.98507	8.95522	31.8182	47.8261
aw	0.708537	1	65.6716	68.1818	52.1739	50	1	8.33333	28	32.5581	0.872558	0.285714	0	0	1.49254	8.69565	1.16279	8.13953	25	44.1176
aw	-0.881356	7	40	88.4615	51.2821	66.6667	4	66.6667	30	46.875	1.38494	0.842105	1131.8	8.77364	1.53846	17.9487	1.5625	7.8125	42.1053	53.8462
aw	0.881356	2	59.375	57.8947	46.1538	50	1	50	22	33.8462	0.722051	0.6	1160.3	8.99457	0	15.3846	1.53846	1.53846	11.5385	48.7179
aw	3.67243	1	72.8814	60.4651	68.75	75	5	50	30	54.5455	1.46281	0.4	0	0	1.69492	18.75	1.81818	0	50	64.7059
aw	-3.67243	0	69.0909	50	35.2941	80	1	25	22	37.2881	0.683616	0.243902	0	0	0	23.5294	1.69492	8.47458	39.5349	31.25
aw	-0.284453	1	43.9024	66.6667	39.1304	0	0	0	25	34.7222	0.711806	#DIV/0!	0	0	0	0	0	0	25.5814	48.2759
aw	0.284453	4	59.7222	74.4186	51.7241	0	4	80	20	48.7805	1.40488	#DIV/0!	0	0	0	0	0	0	33.3333	60.8696
aw	0.716207	3	69.0141	67.3469	50	0	5	50	32	47.7612	1.25594	#DIV/0!	0	0	0	0	0	0	43.4783	57.1429
aw	-0.716207	1	68.6567	56.5217	42.8571	0	2	25	27	38.0282	0.796215	#DIV/0!	0	0	0	0	0	0	32.6531	50
aw	-2.35908	1	64.2857	55.5556	33.3333	50	0	0	10	23.8095	0.454545	0.26087	678.5	8.07738	0	33.3333	0	4.7619	17.6471	50
aw	2.35908	3	80.9524	82.3529	50	66.6667	4	66.6667	22	52.381	2.2	1.36364	676.5	8.05357	2.38095	12.5	2.38095	2.38095	44.4444	66.6667
aw	-1	2	82.5	72.7273	71.4286	0	5	29.4118	48	53.3333	1.93939	#DIV/0!	0	0	0	0	0	0	41.3043	65.9091
aw	1	4	51.1111	58.6957	34.0909	0	1	100	11	27.5	0.515625	#DIV/0!	0	0	0	0	0	0	27.2727	28.5714
aw	-1.848	3	44.8718	68.5714	55.814	0	6	50	39	49.3671	1.28354	#DIV/0!	0	0	0	0	0	0	43.2432	54.7619
aw	1.848	1	46.8354	56.7568	45.2381	0	3	42.8571	30	38.4615	0.779093	#DIV/0!	0	0	0	0	0	0	31.4286	44.186
aw	-3.974	2	69.697	67.3913	35	57.8947	2	28.5714	24	34.2857	0.808163	0.470588	1336.8	9.82941	1.51515	25	0	8.57143	26.4706	41.6667
aw	3.974	5	48.5714	73.5294	58.3333	64.2857	4	50	28	42.4242	1.23737	1.125	1152.7	8.47574	1.42857	5.55556	1.51515	4.54545	32.6087	65
aw	3.70044	2	70.4225	58	38.0952	100	0	0	17	32.0755	0.669811	0.947368	698.5	5.63306	5.6338	4.7619	1.88679	0	29.4118	36.8421
aw	-3.70044	2	64.1509	70.5882	63.1579	90	4	36.3636	34	47.8873	1.49296	1.18182	603.6	4.86774	5.66038	0	8.4507	2.8169	42	61.9048
aw	-0.767477	8	48.4848	68.75	47.0588	52.6316	6	46.1538	47	52.2222	1.23095	0.673469	1554.8	9.96667	0	8.82353	3.33333	10	45.3125	69.2308
aw	0.767477	1	71.1111	54.6875	30.7692	33.3333	4	50	28	42.4242	0.812379	0.433333	1731.7	11.1006	0	34.6154	3.0303	1.51515	31.25	52.9412
aw	0.592911	5	65.7895	76	50	70.5882	2	66.6667	24	34.7826	1.05739	0.791667	1471.9	10.151	0	15.3846	0	1.44928	26.3158	45.1613
aw	-0.592911	3	55.0725	73.6842	54.8387	65	1	25	25	32.8947	0.945724	0.657895	1450.6	10.0041	0	22.5806	2.63158	9.21053	24	50
aw	-1.21791	1	62.1622	52.1739	21.4286	50	0	0	12	29.2683	0.492239	0.555556	0	0	2.7027	14.2857	2.43902	7.31707	36	18.75
aw	1.21791	2	60.9756	64	81.25	100	5	41.6667	22	59.4595	2.03153	1.42857	0	0	0	0	2.7027	0	47.8261	78.5714
aw	2	2	52.6316	67.5	41.6667	80	3	20	43	42.1569	0.94233	0.511628	0	0	1.31579	8.33333	1.96078	2.94118	33.8235	58.8235
aw	-2	4	66.6667	66.1765	41.1765	77.7778	4	57.1429	34	44.7368	1.0612	0.475	0	0	0	11.7647	0	3.94737	32.5	58.3333
aw	2.44746	1	70.7692	67.3913	47.3684	100	4	66.6667	20	42.5532	1.10638	0.5	607.8	5.42679	0	21.0526	2.12766	4.25532	16.6667	58.6207
aw	-2.44746	6	38.2979	83.3333	41.3793	40	2	28.5714	25	38.4615	0.903846	0.642857	736	6.57143	0	13.7931	6.15385	9.23077	32.6087	52.6316
aw	-0.540568	7	62.6866	73.8095	56	88.8889	4	44.4444	36	43.3735	1.32092	1.11111	1760.9	11.7393	1.49254	8	0	6.0241	42.8571	44.1176
aw	0.540568	0	59.0361	57.1429	55.8824	50	3	75	22	32.8358	0.757048	0.605263	1632.2	10.8813	0	0	1.49254	5.97015	26.1905	44
aw	-2.57075	2	69.7674	61.6667	42.3077	77.7778	3	42.8571	31	38.75	0.876974	0.875	886	5.33735	0	11.5385	2.5	1.25	36.3636	41.6667
aw	2.57075	2	55	63.6364	58.3333	66.6667	4	44.4444	38	44.186	1.14029	0.791667	748.8	4.51084	1.25	19.4444	3.48837	5.81395	38.3333	57.6923
aw	4.39759	2	62.5	72.5	45.8333	60	5	33.3333	30	55.5556	1.48148	1.13333	799.1	6.77203	0	25	9.25926	1.85185	53.125	59.0909
aw	-4.39759	2	59.2593	46.875	40.9091	54.5455	0	0	24	37.5	0.675	0.73913	713.5	6.04661	1.85185	13.6364	4.6875	6.25	27.5	54.1667
aw	0.250962	2	49.1228	50	65.5172	60	0	0	12	24.4898	0.581633	0.590909	0	0	0	6.89655	0	0	12.1212	50
aw	-0.250962	3	67.3469	87.8788	50	100	3	60	24	42.1053	1.7193	1.05	0	0	2.04082	31.25	3.50877	5.26316	50	34.4828
aw	0.782409	1	70.6897	46.3415	47.0588	50	2	28.5714	23	41.0714	0.768433	0.380952	0	0	0	11.7647	7.14286	1.78571	30.7692	64.7059
aw	-0.782409	4	69.6429	69.2308	35.2941	83.3333	5	55.5556	31	53.4483	1.30135	0.892857	0	0	1.78571	11.7647	0	6.89655	53.6585	52.9412
aw	-1.6545	1	64.7887	58.6957	28	80	2	40	26	37.1429	0.712741	0.8125	0	0	0	20	4.28571	1.42857	32.5	43.3333
aw	1.6545	3	57.1429	67.5	56.6667	88.8889	4	44.4444	37	52.1127	1.40303	1.05263	0	0	1.42857	10	14.0845	22.5352	41.3043	72
aw	0.847997	2	70.1754	48.75	44.1176	65	6	42.8571	46	50	0.95	0.586207	0	0	0	26.4706	2.17391	6.52174	40.3846	62.5
aw	-0.847997	2	56.5217	59.6154	37.5	64.7059	7	29.1667	60	52.6316	1.05263	0.5	0	0	0	15	2.63158	3.50877	51.25	55.8824
aw	0.623437	3	60	71.9298	44.7368	50	2	40	27	32.1429	0.82529	0.607143	0	0	0	18.4211	1.19048	4.7619	17.0213	51.3514
aw	-0.623437	7	55.9524	82.9787	48.6486	60	3	37.5	37	38.9474	1.2117	0.767442	0	0	1.19048	21.6216	2.10526	13.6842	28.0702	55.2632
aw	1.05686	0	64	50	48.1481	50	3	23.0769	38	43.6782	0.862069	0.142857	0	0	0	22.2222	2.29885	4.5977	40	51.8519
aw	-1.05686	4	68.9655	60	48.1481	75	5	41.6667	38	50.6667	1.16	0.66	0	0	1.14943	3.7037	4	5.33333	50	51.8519
aw	-1.48278	0	73.5294	24	11.1111	100	1	50	19	37.2549	0.469136	0.277778	1061.9	12.4929	0	22.2222	0	7.84314	25	52.1739
aw	1.48278	2	54.902	75	47.8261	80	6	66.6667	27	79.4118	2.13158	1.31579	997	11.7294	0	17.3913	5.88235	11.7647	76	88.8889
aw	4.40599	5	50	84.2105	47.3684	64.2857	6	54.5455	30	62.5	1.82692	1.44444	721.4	8.38837	0	15.7895	4.16667	4.16667	50	83.3333
aw	-4.40599	2	62.5	50	16.6667	75	1	100	13	34.2105	0.547368	0.5	823.9	9.58023	0	33.3333	0	0	15.7895	52.6316
aw	-2.56224	0	41.573	67.5676	53.8462	45.4545	6	40	41	48.8095	1.20668	0.672414	0	0	0	7.69231	14.2857	3.57143	50	44.4444
aw	2.56224	0	78.5714	50	55.5556	37.5	4	50	36	40.4494	0.82872	0.0967742	0	0	1.19048	11.1111	0	1.1236	32.4324	46.1538
aw	-1.72935	3	47.4576	50	38.7097	0	2	50	19	39.5833	0.707702	#DIV/0!	0	0	0	0	0	0	31.5789	44.8276
aw	1.72935	4	39.5833	68.4211	55.1724	0	6	42.8571	33	55.9322	1.41302	#DIV/0!	0	0	0	0	0	0	50	61.2903
aw	-1.02308	1	54.955	49.1803	58	55.2632	5	55.5556	48	48.4848	1.03497	0.705882	0	0	0	14	1.0101	3.0303	39.3939	66.6667
aw	1.02308	3	66.6667	60.6061	33.3333	60	5	38.4615	52	46.8468	0.966216	0.701754	0	0	0	12.1212	2.7027	10.8108	50.8197	42
aw	1.89947	5	70.3704	78.9474	45.8333	90.9091	4	66.6667	30	35.2941	1.14353	2	1692.8	10.1976	0	12.5	2.35294	1.17647	28.8462	45.4545
aw	-1.89947	19	61.1765	71.1538	54.5455	60	3	75	25	30.8642	0.874486	1.45161	1559.8	9.39639	2.35294	0	4.93827	3.7037	21.0526	54.1667
aw	0.289507	10	56.6265	72.3404	41.6667	0	4	100	24	48	1.17176	#DIV/0!	0	0	0	0	0	0	40	60
aw	-0.289507	1	60	60	40	0	1	11.1111	34	40.9639	0.853414	#DIV/0!	0	0	0	0	0	0	27.6596	58.3333
aw	0.304855	4	58.5366	75	58.8235	66.6667	6	50	29	58	1.82923	0.764706	914	10.044	0	5.88235	6	2	50	68.1818
aw	-0.304855	0	56	50	31.8182	77.7778	2	66.6667	13	31.7073	0.546678	0.241379	777.3	8.54176	0	18.1818	0	9.7561	25	41.1765
aw	-2.30256	3	54.0984	63.6364	41.0714	66.6667	5	29.4118	45	44.5545	0.953622	0.753623	0	0	0.819672	19.6429	7.92079	7.92079	39.0625	54.0541
aw	2.30256	5	63.3663	60.9375	45.9459	66.6667	6	31.5789	57	46.7213	1.04863	0.625	0	0	0	10.8108	0.819672	5.7377	36.3636	58.9286
aw	2.79586	5	60.3448	77.1429	52.1739	90.9091	5	45.4545	31	50.8197	1.55134	0.724138	801.8	6.73782	0	17.3913	3.27869	9.83607	45.4545	57.1429
aw	-2.79586	4	54.0984	54.5455	42.8571	66.6667	2	33.3333	19	32.7586	0.644605	0.285714	1114.6	9.36639	1.63934	10.7143	1.72414	3.44828	22.8571	47.8261
aw	-0.129283	8	52.1739	77.7778	57.5758	0	3	60	25	40.3226	1.26466	#DIV/0!	0	0	0	0	0	0	29.2683	61.9048
aw	0.129283	9	66.129	70.7317	38.0952	0	1	50	22	31.8841	0.790725	#DIV/0!	0	0	0	0	0	0	22.2222	42.4242
aw	0.0727563	7	58.3333	82.1429	60	71.4286	4	44.4444	32	50.7937	1.87546	1	0	0	2.08333	10	3.1746	12.6984	43.3333	57.5758
aw	-0.0727563	2	47.619	56.6667	42.4242	72.7273	1	50	13	27.0833	0.533203	0.545455	0	0	0	18.1818	4.16667	10.4167	17.8571	40
aw	-1.94753	6	58.3333	75.5102	42.8571	66.6667	5	45.4545	51	47.6636	1.25117	0.913043	1947.9	10.1984	1.19048	14.2857	0.934579	0	45.2055	52.9412
aw	1.94753	6	68.2243	54.7945	47.0588	50	2	50	32	38.0952	0.799253	0.744681	2010	10.5236	0.934579	5.88235	1.19048	5.95238	24.4898	57.1429
aw	2.21759	3	62.069	62.963	42.4242	80	8	50	54	55.6701	1.24187	0.52381	0	0	3.44828	39.3939	3.09278	3.09278	44.2308	68.8889
aw	-2.21759	1	53.6082	55.7692	31.1111	33.3333	5	45.4545	39	44.8276	0.805236	0.320755	0	0	2.06186	28.8889	3.44828	10.3448	37.037	57.5758
aw	0.364274	2	71.4286	82.8571	42.8571	100	4	66.6667	27	50.9434	1.78302	0.777778	0	0	2.04082	0	0	3.77358	42.4242	65
aw	-0.364274	1	62.2642	57.5758	35	75	0	0	14	28.5714	0.560847	0.484848	0	0	0	30	4.08163	8.16327	17.1429	57.1429
aw	-0.154034	2	60.1695	67.6056	48.9362	85.7143	4	36.3636	38	42.2222	1.06005	0.566667	1352.1	6.50048	0	21.2766	3.33333	7.77778	33.871	60.7143
aw	0.154034	6	68.8889	66.129	39.2857	75	3	18.75	47	39.8305	0.943354	0.535714	1785.2	8.58269	1.11111	14.2857	0	4.23729	32.3944	51.0638
aw	-4.41504	3	60.8696	52.381	25.9259	59.0909	4	66.6667	28	41.791	0.720896	0.6875	2332.4	17.15	0	18.5185	0	5.97015	42.5	40.7407
aw	4.41504	2	59.7015	57.5	59.2593	65.2174	8	66.6667	40	57.971	1.38716	1.33333	2417.2	17.7735	1.49254	0	5.7971	2.89855	47.619	74.0741
aw	3.90689	1	63.0137	58.6957	62.963	50	5	41.6667	37	48.0519	1.20958	0.933333	1263.3	8.422	1.36986	11.1111	2.5974	2.5974	34.0426	70
aw	-3.90689	2	61.039	65.9574	30	77.7778	2	22.2222	29	39.726	0.826731	0.595745	1214.8	8.09867	0	30	6.84932	13.6986	41.3043	37.037
aw	0.811238	0	88.8889	62.5	28.5714	91.6667	6	46.1538	39	53.4247	1.29452	0.766667	2193.2	16.1265	1.5873	14.2857	0	4.10959	46.8085	65.3846
aw	-0.811238	2	64.3836	53.1915	34.6154	61.5385	2	28.5714	26	41.2698	0.772487	0.435897	2383.6	17.5265	1.36986	0	0	11.1111	37.5	71.4286
aw	-1.66742	10	48.6111	68.5714	40.5405	50	1	25	19	27.9412	0.609626	0.756757	935.4	6.68143	4.16667	24.3243	2.94118	8.82353	25.5319	33.3333
aw	1.66742	9	69.1176	74.4681	66.6667	66.6667	5	45.4545	33	45.8333	1.64035	1.90909	902.9	6.44929	2.94118	9.52381	2.77778	4.16667	31.4286	59.4595
aw	3.15381	6	79.1667	78.9474	50	78.9474	4	50	29	56.8627	2.09955	1.52941	1311.1	13.2434	0	10	3.92157	0	51.2821	75
aw	-3.15381	0	76.4706	48.7179	25	20	0	0	13	27.0833	0.476293	0.384615	1413.6	14.2788	0	16.6667	2.08333	6.25	21.0526	50
aw	0.955606	2	53.8462	65.7143	46.6667	100	6	40	41	53.9474	1.25235	1.16667	0	0	3.07692	16.6667	9.21053	6.57895	47.8261	63.3333
aw	-0.955606	1	60.5263	52.1739	36.6667	20	3	60	28	43.0769	0.798499	0.541667	0	0	1.31579	13.3333	1.53846	6.15385	34.2857	53.3333
aw	-1.93074	6	58.7719	65.6716	57.4468	66.6667	2	33.3333	35	33.9806	0.900881	0.54	1239.9	5.71382	0.877193	12.766	2.91262	15.534	29.0909	39.5833
aw	1.93074	9	53.3981	70.9091	60.4167	70	4	44.4444	43	37.7193	1.11003	0.654545	1097.1	5.05576	0	6.25	7.01754	18.4211	34.3284	42.5532
aw	-2.95936	2	52.459	62.5	48.2759	57.8947	1	25	21	31.8182	0.718855	0.941176	1519.4	11.9638	0	6.89655	1.51515	0	23.8095	45.8333
aw	2.95936	1	63.6364	76.1905	54.1667	64.5161	4	40	27	44.2623	1.3911	1.04545	1431.7	11.2732	0	4.16667	6.55738	3.27869	37.5	51.7241
aw	3.17991	6	75.4717	75	53.8462	66.6667	4	57.1429	27	47.3684	1.56908	1	1122.8	10.2073	0	0	1.75439	3.50877	46.6667	48.1481
aw	-3.17991	0	52.6316	53.3333	51.8519	63.6364	0	0	16	30.1887	0.637317	0.571429	889	8.08182	0	14.8148	3.77358	1.88679	25	46.1538
aw	-1.8147	0	38.7755	57.8947	50	66.6667	0	0	18	29.0323	0.618513	0.52381	0	0	2.04082	6.66667	1.6129	1.6129	25.641	34.7826
aw	1.8147	1	62.9032	74.359	65.2174	77.7778	3	60	23	46.9388	1.61678	0.947368	0	0	0	4.34783	0	10.2041	42.1053	50
aw	-0.25634	8	73.5043	56.9767	51.6129	40	3	42.8571	34	36.9565	0.831522	1.14286	0	0	0	16.129	4.34783	3.26087	18	59.5238
aw	0.25634	3	54.3478	82	40.4762	82.3529	6	40	52	44.4444	1.20261	0.822222	0	0	1.08696	23.8095	5.12821	8.54701	43.0233	48.3871
aw	-1.45943	4	65.6716	59.0909	43.4783	42.8571	4	40	34	43.038	0.930176	0.75	1010.7	6.9226	2.98507	34.7826	3.79747	5.06329	35.7143	51.3514
aw	1.45943	4	53.1646	64.2857	48.6486	85.7143	5	71.4286	31	46.2687	1.07507	0.65625	928.8	6.36164	2.53165	21.6216	7.46269	10.4478	40.9091	56.5217
aw	1.71621	1	55.5556	72	32.5	66.6667	2	40	26	34.6667	0.760976	0.294118	0	0	0	15	2.66667	14.6667	18.75	46.5116
aw	-1.71621	5	42.6667	81.25	53.4884	88.8889	3	21.4286	41	45.5556	1.3141	0.625	0	0	0	4.65116	0	7.77778	28	67.5
aw	0.0939761	3	62.5	64.4444	44.4444	0	6	46.1538	36	56.25	1.30645	#DIV/0!	0	0	0	0	0	0	40.7407	67.5676
aw	-0.0939761	0	42.1875	59.2593	32.4324	0	3	21.4286	31	43.0556	0.765432	#DIV/0!	0	0	0	0	0	0	35.5556	55.5556
aw	0.0238467	6	58.3333	73.2143	37.5	83.3333	3	23.0769	35	34.6535	0.831683	0.882353	1170.3	5.94061	1.04167	30	2.9703	4.9505	26.1538	50
aw	-0.0238467	16	64.3564	73.8462	50	100	3	60	40	41.6667	1.20238	1.17143	1239.9	6.29391	2.9703	19.4444	5.20833	3.125	26.7857	62.5
aw	-4.88264	3	50.8197	58.0645	50	50	2	50	19	33.9286	0.739158	0.8125	813.5	6.95299	0	6.66667	3.57143	3.57143	23.5294	50
aw	4.88264	8	60.7143	76.4706	50	87.5	4	50	28	45.9016	1.35289	1	707.3	6.0453	3.57143	18.1818	13.1148	11.4754	41.9355	50
aw	6.47573	3	59.434	65.0794	51.1628	40	7	77.7778	44	47.3118	1.16629	0.764706	2754.5	13.8417	0	13.9535	0	1.07527	35.9375	72.4138
aw	-6.47573	3	68.8172	64.0625	27.5862	70	3	30	43	40.566	0.857419	0.550725	2952.7	14.8377	0	27.5862	2.83019	8.49057	34.9206	48.8372
aw	-1	6	56.7164	81.5789	62.069	71.4286	2	40	26	33.7662	1.25685	0.821429	0	0	1.49254	0	2.5974	9.09091	26.6667	43.75
aw	1	4	58.4416	73.3333	56.25	100	1	33.3333	18	26.8657	0.795637	0.903226	0	0	0	25	0	8.95522	18.4211	37.931
aw	-0.820451	2	59.7015	60	40.7407	58.8235	2	66.6667	22	35.4839	0.742944	0.689655	1307.6	10.1364	0	18.5185	0	8.06452	27.027	48
aw	0.820451	5	59.6774	72.973	52	70	4	57.1429	32	47.7612	1.346	1.1	1313.6	10.1829	0	16	4.47761	4.47761	40	59.2593
aw	-0.936806	3	58.2278	63.0435	45.4545	55.5556	3	25	33	37.931	0.856158	0.6	1465.5	8.82831	0	18.1818	0	2.29885	30.5085	53.5714
aw	0.936806	6	67.8161	69.4915	46.4286	68.4211	4	50	35	44.3038	1.16801	0.886364	1307	7.87349	3.44828	28.5714	8.86076	10.1266	36.9565	54.5455
aw	3.2854	0	71.7949	48.2143	27.2727	85.7143	4	66.6667	27	43.5484	0.754839	0.323529	1646.4	11.76	0	9.09091	0	3.22581	33.3333	57.6923
aw	-3.2854	0	58.0645	66.6667	42.3077	75	6	40	45	57.6923	1.32479	0.702703	1640.6	11.7186	1.6129	19.2308	7.69231	2.5641	51.7857	72.7273
aw	-0.868755	1	63.5514	69.1176	38.4615	81.8182	6	50	53	48.6239	1.15617	0.613636	2816.8	13.0407	0	7.69231	1.83486	3.66972	47.7612	50
aw	0.868755	1	61.4679	52.2388	50	72.4138	5	50	45	42.0561	0.864927	0.545455	2678.7	12.4014	0	9.52381	1.86916	3.73832	30.8824	61.5385
aw	1.27753	2	55.5556	68.5714	57.1429	33.3333	4	44.4444	29	46.0317	1.26087	0.69697	0	0	3.1746	10.7143	3.1746	14.2857	37.5	60.8696
aw	-1.27753	1	63.4921	62.5	39.1304	33.3333	2	28.5714	23	36.5079	0.793103	0.5	0	0	0	4.34783	1.5873	6.34921	31.4286	42.8571
aw	-4.5325	8	59.2105	68.8889	41.9355	100	2	33.3333	28	38.8889	0.923611	0.828571	928.2	6.27162	1.31579	3.22581	5.55556	6.94444	35.8974	42.4242
aw	4.5325	2	54.1667	64.1026	57.5758	100	4	57.1429	32	42.1053	1.08271	0.866667	995	6.72297	0	3.0303	2.63158	2.63158	31.1111	58.0645
aw	2.10046	5	61.8182	70.5882	33.3333	62.5	0	0	14	24.5614	0.562865	0.909091	1026.3	9.16339	1.81818	4.7619	1.75439	5.26316	27.027	20
aw	-2.10046	7	64.9123	72.973	80	80	3	37.5	24	43.6364	1.77662	2.63636	1041.4	9.29821	1.75439	0	5.45455	1.81818	29.4118	66.6667
aw	-1.97628	6	58.7302	56.7568	38.4615	66.6667	7	58.3333	35	57.377	1.12961	1.18182	0	0	1.5873	15.3846	6.55738	8.19672	54.0541	62.5
aw	1.97628	1	60.6557	45.9459	37.5	36.3636	5	38.4615	32	50.7937	0.885261	0.821429	0	0	0	8.33333	3.1746	7.93651	43.2432	61.5385
aw	-2	3	72.3214	53.0864	51.6129	100	5	35.7143	39	36.7925	0.777501	0.631579	2291.9	10.5133	0.892857	16.129	0.943396	6.60377	36.7089	37.037
aw	2	2	74.5283	63.2911	62.963	80	7	53.8462	53	47.3214	1.28617	0.790698	1866	8.55963	0	3.7037	0	4.46429	46.9136	48.3871
aw	-2.71989	5	52.7027	51.2821	45.7143	61.5385	1	25	17	33.3333	0.649123	0.818182	1167.5	9.34	1.35135	14.2857	1.96078	3.92157	31.0345	36.3636
aw	2.71989	4	56.8627	68.9655	63.6364	68.75	5	45.4545	38	51.3514	1.54054	1	1147.4	9.1792	0	4.54545	1.35135	9.45946	48.7179	54.2857
aw	3.19438	5	50.9091	60.7143	48.1481	66.6667	7	63.6364	37	55.2239	1.21493	1.14286	1413	11.582	0	3.7037	2.98507	5.97015	54	58.8235
aw	-3.19438	1	74.6269	46	41.1765	45.4545	3	42.8571	25	45.4545	0.823096	0.484848	1226	10.0492	0	23.5294	7.27273	7.27273	39.2857	51.8519
aw	-2.25634	0	56.4516	54.2857	33.3333	53.8462	1	16.6667	22	36.6667	0.668627	0.708333	1034.3	8.47787	3.22581	7.40741	1.66667	10	29.7297	47.8261
aw	2.25634	5	61.6667	70.2703	52.1739	100	5	35.7143	34	54.8387	1.4956	2.30769	1115.2	9.14098	1.66667	13.0435	11.2903	4.83871	45.7143	66.6667
aw	0.0780025	0	59.7222	62.7907	55.1724	66.6667	4	80	29	50	1.24138	0.6	1373.5	10.5654	0	17.2414	0	3.44828	33.3333	72
aw	-0.0780025	4	56.8966	66.6667	28	86.3636	2	25	29	40.2778	0.805556	0.75	1399.5	10.7654	0	16	1.38889	13.8889	37.2093	44.8276
aw	-3.40808	0	60.5634	48.8372	35.7143	72.7273	1	16.6667	21	39.6226	0.703302	0.516129	1513.6	12.2065	0	21.4286	3.77358	1.88679	37.8378	43.75
aw	3.40808	1	69.8113	62.1622	56.25	84.6154	6	40	40	56.338	1.42186	0.833333	1618.5	13.0524	1.88679	31.25	1.40845	4.22535	51.1628	64.2857
aw	5.24031	9	60.8696	85.7143	44.4444	76.9231	5	41.6667	26	55.3191	1.81763	1.84615	750.6	8.07097	4.34783	5.55556	2.12766	6.38298	37.5	64.5161
aw	-5.24031	2	34.0426	62.5	35.4839	60	0	0	14	30.4348	0.550167	0.454545	735.2	7.90538	2.12766	12.9032	2.17391	6.52174	14.2857	55.5556
aw	-0.293731	2	45.6522	71.4286	36	46.1538	7	70	37	61.6667	1.28939	1.03704	527.6	4.97736	0	20	11.6667	8.33333	56.0976	73.6842
aw	0.293731	3	68.3333	43.9024	26.3158	0	3	50	22	47.8261	0.775558	0.47619	584.4	5.51321	0	21.0526	6.52174	8.69565	28.5714	64
aw	0.469485	1	65.2174	50	59.375	60	5	50	36	45.5696	0.974978	0.56	1882.4	11.0082	0	9.375	3.79747	1.26582	29.2683	63.1579
aw	-0.469485	5	51.8987	70.7317	36.8421	65.2174	5	33.3333	43	46.7391	1.02566	0.607143	1584.2	9.26433	0	18.4211	2.17391	8.69565	50	40.625
aw	-2.18057	1	51.5625	51.5152	48.3871	53.8462	2	33.3333	30	40	0.8	0.676471	1603	11.5324	1.5625	16.129	2.66667	5.33333	36.7347	46.1538
aw	2.18057	2	65.3333	63.2653	53.8462	100	5	45.4545	32	50	1.25	0.666667	1419.8	10.2144	0	7.69231	0	7.8125	48.4848	51.6129
aw	2.54432	3	53.8462	82.1429	54.1667	100	4	30.7692	37	48.6842	1.58224	0.857143	1022.2	7.98594	1.92308	4.16667	1.31579	2.63158	41.5094	65.2174
aw	-2.54432	1	69.7368	58.4906	34.7826	80	1	33.3333	16	30.7692	0.632017	0.37931	1115.1	8.71172	1.31579	17.3913	0	1.92308	17.8571	45.8333
aw	-0.518131	13	51.5152	64.7059	54.6875	56.25	4	36.3636	50	39.3701	0.980538	0.661017	0	0	2.27273	9.375	3.14961	8.66142	30.9859	50
aw	0.518131	4	55.9055	69.0141	50	77.7778	5	23.8095	53	40.1515	1.01985	0.711538	0	0	0.787402	10.7143	1.51515	8.33333	35.2941	45.3125
aw	1.12832	0	59.375	57.8947	46.1538	72	4	33.3333	45	42.0561	0.897196	0.533333	2804.4	13.8148	0	20.5128	2.80374	11.215	37.8378	51.5152
aw	-1.12832	3	69.1589	62.1622	48.4848	65.3846	6	42.8571	45	46.875	1.11458	0.595238	2976.5	14.6626	0	3.0303	0	5.20833	42.1053	53.8462
aw	-4.71882	2	65.2174	73.3333	37.5	68.1818	6	54.5455	31	56.3636	1.4404	1.65	814.2	8.06139	0	12.5	5.45455	3.63636	46.875	69.5652
aw	4.71882	1	58.1818	53.125	30.4348	80	2	50	18	39.1304	0.69425	1	939.4	9.30099	1.81818	17.3913	0	0	26.6667	62.5
aw	3.92283	1	65.4321	64.1509	53.5714	69.2308	4	66.6667	32	44.4444	1.125	0.965517	1639	10.7124	0	10.7143	1.38889	11.1111	50	30
aw	-3.92283	1	72.2222	50	70	75	3	75	32	39.5062	0.888889	1.03448	1346.9	8.80327	0	0	8.64198	1.23457	35.8491	46.4286
aw	2.30743	0	62.2642	69.697	45	80	6	60	32	58.1818	1.4684	2.33333	1418.7	13.1361	3.77358	25	1.81818	0	54.5455	63.6364
aw	-2.30743	3	60	45.4545	36.3636	42.8571	2	40	21	39.6226	0.681014	0.71875	1506.5	13.9491	1.81818	13.6364	1.88679	3.77358	30.303	55
aw	-2.41504	5	66.0377	62.8571	38.8889	71.4286	0	0	13	24.5283	0.541667	0.545455	932.2	8.79434	0	11.1111	1.88679	5.66038	11.1111	52.9412
aw	2.41504	9	67.9245	88.8889	47.0588	80	3	37.5	24	45.283	1.84615	1.57143	983.7	9.28019	0	5.88235	1.88679	7.54717	37.1429	61.1111
aw	1.80735	2	72	62.963	47.619	76.1905	6	75	30	58.8235	1.42315	0.65625	1761.9	13.9833	0	14.2857	3.92157	5.88235	57.1429	60.8696
aw	-1.80735	0	54.902	42.8571	39.1304	58.3333	2	15.3846	31	41.3333	0.702667	0.268293	1624.1	12.8897	0	8.69565	0	4	37.037	52.381
aw	-1.58496	8	55.102	81.4815	43.1818	60	2	50	36	34.9515	0.978641	0.777778	1347.3	6.70299	2.04082	22.7273	2.91262	9.70874	30.1587	42.5
aw	1.58496	7	61.165	69.8413	57.5	85.7143	4	50	35	35.7143	1.02183	1.26471	1313.9	6.53682	4.85437	10	3.06122	8.16327	18.5185	56.8182
aw	0.176878	3	68	64.7059	50	45.4545	6	33.3333	44	55.6962	1.39241	0.76	0	0	2	6.25	2.53165	8.86076	50	60.4651
aw	-0.176878	1	45.5696	50	39.5349	72.7273	2	40	20	40	0.718182	0.483871	0	0	1.26582	13.9535	4	8	35.2941	50
aw	-4.93074	8	55.1724	75	46.1538	100	0	0	24	32	0.843636	1.5	941.6	7.0797	1.72414	11.5385	2.66667	6.66667	16.6667	59.2593
aw	4.93074	15	64	83.3333	40.7407	90.9091	2	40	22	37.931	1.18534	1.52174	886.7	6.66692	2.66667	22.2222	3.44828	5.17241	25	53.8462
aw	5.85798	1	65.3846	61.7647	61.1111	80	5	83.3333	24	53.3333	1.38667	1	958.4	9.88041	0	22.2222	0	4.44444	40.7407	72.2222
aw	-5.85798	6	60	59.2593	27.7778	45.4545	1	33.3333	20	38.4615	0.721154	0.558824	1034.8	10.668	2.22222	16.6667	0	17.3077	38.2353	38.8889
aw	-0.425306	4	52.5862	73.7705	49.0909	71.4286	2	33.3333	26	29.5455	0.778926	0.724138	1275.6	6.25294	2.58621	7.27273	0	1.13636	15.3846	50
aw	0.425306	11	59.0909	84.6154	50	80	3	50	44	37.931	1.28382	0.97561	1424.8	6.98431	3.40909	19.4444	0.862069	7.75862	26.2295	50.9091
aw	-0.893085	5	55.9322	72.7273	65.3846	77.7778	4	66.6667	33	50	1.63889	1.4	924.5	7.396	3.38983	3.84615	3.0303	3.0303	45	57.6923
aw	0.893085	2	60.6061	55	42.3077	66.6667	2	50	18	30.5085	0.610169	0.68	970.7	7.7656	1.51515	15.3846	1.69492	0	27.2727	34.6154
aw	-2.23704	3	57.4074	54.8387	39.1304	33.3333	2	66.6667	16	33.3333	0.642857	0.434783	1208.8	11.851	0	0	2.08333	6.25	28.125	43.75
aw	2.23704	5	66.6667	71.875	56.25	66.6667	5	100	28	51.8519	1.55556	0.909091	1034.9	10.1461	2.08333	12.5	1.85185	9.25926	45.1613	60.8696
aw	-0.371969	1	60.7843	45.1613	35	33.3333	0	0	14	31.1111	0.528889	0.208333	220.2	2.29375	0	15	0	6.66667	30.7692	31.5789
aw	0.371969	3	57.7778	69.2308	68.4211	83.3333	5	41.6667	30	58.8235	1.89076	1.38889	278.3	2.89896	0	10.5263	11.7647	7.84314	54.8387	65
aw	1.05445	6	58.1395	74	30.5556	70	5	26.3158	56	43.4109	0.982456	0.96	2301	10.7023	2.32558	8.33333	3.10078	2.32558	28.5714	65.3846
aw	-1.05445	5	59.6899	71.4286	34.6154	79.3103	6	66.6667	38	44.186	1.01786	1.09615	2013.1	9.36326	1.55039	17.3077	9.30233	2.32558	26	69.4444
aw	-0.469485	1	58.6667	61.3636	40.3226	60	7	46.6667	57	44.5312	0.940801	0.830189	3804.3	13.6845	0	11.2903	3.125	2.34375	37.5	56.25
aw	0.469485	4	62.5	62.5	43.75	61.7647	8	33.3333	71	47.3333	1.06292	1.05455	3945.1	14.191	1.5625	14.5833	4	6	38.6364	59.6774
aw	2.926	19	73.8636	83.0769	34.7826	88.8889	7	46.6667	50	46.2963	1.56695	2.55556	1726.8	8.8102	1.13636	8.69565	10.1852	4.62963	36.5079	60
aw	-2.926	4	58.3333	63.4921	40	50	4	66.6667	26	29.5455	0.638182	0.953488	1536.6	7.8398	0.925926	13.3333	6.81818	2.27273	16.9231	65.2174
aw	-0.793549	2	60.2273	64.1509	42.8571	82.1429	8	53.3333	54	51.4286	1.16044	0.925	2757.6	14.2881	0	8.57143	0	3.80952	50.7042	52.9412
aw	0.793549	4	67.619	49.2958	47.0588	72.7273	6	66.6667	39	44.3182	0.861742	0.625	2752.6	14.2622	0.952381	11.7647	2.27273	7.95455	35.8491	57.1429
aw	2.68806	4	56.0606	59.4595	44.8276	50	2	40	21	33.3333	0.709677	0.564103	883.9	6.85194	1.51515	20.6897	1.5873	9.52381	30	36.3636
aw	-2.68806	10	47.619	70	63.6364	70	4	44.4444	31	46.9697	1.40909	1.10526	1173.1	9.0938	3.1746	3.0303	1.51515	6.06061	40.5405	55.1724
aw	-0.250808	0	72.093	59.6774	37.5	12.5	3	50	31	38.75	0.833125	0.291667	1613.4	9.71928	1.16279	4.16667	0	1.25	33.9623	48.1481
aw	0.250808	2	66.25	66.0377	51.8519	65	5	41.6667	40	46.5116	1.2003	0.672727	1357.1	8.1753	3.75	22.2222	10.4651	11.6279	40.3226	62.5
aw	2.5025	0	63.9175	58.0645	45.7143	33.3333	4	26.6667	48	41.7391	0.89971	0.566038	2561.6	12.083	0	11.4286	2.6087	9.56522	37.3333	50
aw	-2.5025	5	65.2174	62.6667	50	60	7	50	45	46.3918	1.11147	0.813953	2397.9	11.3108	1.73913	10	5.15464	4.12371	41.9355	54.2857
aw	-1.152	0	63.4615	57.5758	36.8421	80	0	0	14	28.5714	0.571429	0.428571	1140	11.2871	1.92308	10.5263	0	6.12245	24.1379	35
aw	1.152	6	59.1837	75.8621	65	66.6667	4	57.1429	26	50	1.75	1.34783	1182.2	11.705	0	15	5.76923	3.84615	42.4242	63.1579
aw	0.584963	4	61.6667	75.6757	56.5217	100	4	80	27	45.7627	1.44514	1	1318.6	11.0807	0	13.0435	0	5.08475	38.4615	60
aw	-0.584963	1	66.1017	61.5385	40	60	1	33.3333	19	31.6667	0.691975	0.514286	1095.5	9.20588	0	15	5	6.66667	24.3243	43.4783
aw	-5.52356	2	50	51.8519	40.7407	55.5556	1	50	14	30.4348	0.566717	0.428571	825.9	8.259	0	18.5185	0	4.34783	17.3913	43.4783
aw	5.52356	4	50	82.6087	56.5217	92.3077	5	62.5	29	53.7037	1.76455	0.653846	713.5	7.135	2.17391	17.3913	9.25926	12.963	48.1481	59.2593
aw	5.12928	0	59.0909	57.6923	38.8889	50	1	100	18	33.9623	0.679245	0.466667	767	7.90722	0	11.1111	1.88679	3.77358	22.2222	46.1538
aw	-5.12928	6	50.9434	77.7778	53.8462	66.6667	4	66.6667	22	50	1.47222	1.5	881.7	9.08969	3.77358	7.69231	2.27273	4.54545	42.3077	61.1111
aw	-3.47805	1	57.8947	57.5758	45.8333	83.3333	0	0	7	17.0732	0.360434	0.384615	820.3	8.37041	1.75439	12.5	0	7.31707	14.2857	23.0769
aw	3.47805	2	68.2927	85.7143	76.9231	100	4	57.1429	27	47.3684	2.77444	2	837	8.54082	2.43902	0	1.75439	3.50877	42.4242	54.1667
aw	-3.41238	1	69.5652	50	61.9048	62.5	2	20	26	34.6667	0.7475	0.56	1548	10.75	1.44928	4.7619	2.66667	5.33333	26.5306	50
aw	3.41238	4	65.3333	73.4694	50	68	4	40	32	46.3768	1.33779	0.939394	1496.2	10.3903	2.66667	26.9231	1.44928	4.34783	50	38.0952
aw	0.530515	1	65.9574	80.6452	37.5	77.7778	5	45.4545	33	50.7692	1.49135	1	1046.1	9.34018	4.25532	6.25	7.69231	4.61538	44.186	63.6364
aw	-0.530515	3	66.1538	55.814	36.3636	87.5	2	66.6667	16	34.0426	0.670535	0.736842	1004.2	8.96607	0	9.09091	0	2.12766	19.3548	62.5
aw	2.37851	12	60.7843	80.6452	40	88.8889	5	35.7143	36	51.4286	1.45714	0.9	981.5	8.11157	0	20	2.85714	8.57143	41.1765	61.1111
aw	-2.37851	4	48.5714	58.8235	38.8889	55.5556	2	66.6667	18	35.2941	0.686275	0.608696	987.5	8.16116	0	8.33333	1.96078	1.96078	19.3548	60
aw	-0.5542	0	37.2881	68.1818	43.2432	100	1	16.6667	21	35.5932	0.75	0.916667	988.2	8.37458	0	18.9189	1.69492	3.38983	20.6897	50
aw	0.5542	4	49.1525	79.3103	50	66.6667	4	57.1429	28	47.4576	1.33333	1.45833	779.6	6.60678	3.38983	6.66667	6.77966	10.1695	31.8182	56.7568
aw	-1.91754	1	63.0435	62.069	29.4118	100	1	25	16	30.1887	0.603774	0.6	756.2	7.63838	0	23.5294	1.88679	1.88679	20	50
aw	1.91754	9	66.0377	80	50	83.3333	4	80	23	50	1.65625	1.61538	845.2	8.53737	1.88679	11.1111	6.52174	2.17391	37.931	70.5882
aw	-3	1	64.9351	54	40.7407	43.75	4	66.6667	28	46.6667	0.921368	0.642857	1702.4	12.4263	0	7.40741	0	6.66667	37.037	54.5455
aw	3	4	45	62.963	45.4545	62.5	6	42.8571	39	50.6494	1.08534	0.608696	1321.4	9.64526	1.66667	9.09091	6.49351	11.6883	46	59.2593
aw	-2.32193	5	52.0833	88	52.1739	100	4	30.7692	35	51.4706	1.76471	1.55	914.1	7.88017	0	13.0435	7.35294	5.88235	39.4737	66.6667
aw	2.32193	3	55.8824	60.5263	33.3333	60	0	0	14	29.1667	0.566667	0.875	854.1	7.36293	0	13.3333	0	2.08333	12	47.8261
aw	0.667425	4	60.8696	57.1429	59.2593	81.25	5	50	43	51.8072	1.23265	1.2069	1272.7	8.37303	0	3.7037	7.22892	2.40964	40.8163	67.6471
aw	-0.667425	3	59.0361	59.1837	32.3529	83.3333	4	66.6667	29	42.029	0.811257	0.53125	1287.4	8.46974	0	26.4706	4.34783	7.24638	42.8571	40.7407
aw	3.98185	8	58.3333	55.102	37.1429	44.4444	7	53.8462	38	46.3415	0.884701	1.09524	984.3	5.92952	0	2.85714	6.09756	3.65854	30.4348	66.6667
aw	-3.98185	9	56.0976	69.5652	33.3333	57.1429	7	63.6364	44	52.381	1.13033	1.2	985.9	5.93916	0	13.8889	7.14286	5.95238	44.898	62.8571
aw	-2.16993	2	60	60	40	40	1	33.3333	19	32.7586	0.682471	0.5	817.6	7.57037	0	15	1.72414	6.89655	11.5385	50
aw	2.16993	10	44.8276	88.4615	50	85.7143	4	50	24	48	1.46526	1.19048	791.6	7.32963	1.72414	6.25	8	12	40	60
aw	-1.04182	10	54.7368	75	39.5349	69.2308	1	7.69231	40	37.037	0.902184	0.72549	1172.6	5.77635	2.10526	25.5814	1.85185	5.55556	22.5806	56.5217
aw	1.04182	11	57.4074	77.4194	43.4783	73.3333	5	55.5556	39	41.0526	1.10842	0.857143	1153.6	5.68276	0	10.8696	1.05263	4.21053	25	60.4651
aw	-5.30378	3	58.8235	66.6667	14.2857	75	0	0	10	26.3158	0.479323	0.434783	376.2	4.22697	0	28.5714	0	5.26316	7.69231	66.6667
aw	5.30378	3	68.4211	92.3077	33.3333	100	5	83.3333	28	54.902	2.08627	1.4	394.1	4.42809	0	25	5.88235	3.92157	33.3333	85.7143
aw	-3.08746	7	68.6567	67.3913	28.5714	62.5	2	66.6667	22	36.0656	0.805464	0.84	984.8	7.69375	0	14.2857	0	4.91803	24.3243	54.1667
aw	3.08746	10	60.6557	75.6757	45.8333	85.7143	4	36.3636	30	44.7761	1.24152	1.17391	1006.3	7.86172	1.63934	20.8333	10.4478	2.98507	32.6087	71.4286
fw	7.39232	5	62.963	79.4118	50	66.6667	4	100	25	56.8182	1.80481	1.47059	0	0	1.85185	25	4.54545	11.3636	48.2759	73.3333
fw	-7.39232	4	65.9091	51.7241	26.6667	50	1	33.3333	17	31.4815	0.554074	1.23077	0	0	0	13.3333	1.85185	3.7037	20.5882	50
fw	0.923649	5	60	70.3704	61.1111	61.9048	4	44.4444	38	41.3043	1.23913	1.34615	0	0	0	13.8889	0	0	31.0345	58.8235
fw	-0.923649	8	63.0435	68.9655	41.1765	68.4211	2	40	30	33.3333	0.807018	0.945946	0	0	1.08696	5.88235	0	0	29.6296	38.8889
fw	-0.241008	0	69.5652	50	42.8571	83.3333	0	0	11	25.5814	0.49031	0.285714	0	0	0	7.14286	0	0	8.69565	45
fw	0.241008	4	53.4884	91.3043	55	92.3077	4	66.6667	24	52.1739	2.03953	1.08333	0	0	2.32558	10	0	0	50	57.1429
fw	-2.78338	1	66.6667	52.0833	25	71.4286	1	33.3333	16	35.5556	0.62439	1.22727	0	0	1.38889	25	0	4.44444	30.303	50
fw	2.78338	0	73.3333	69.697	50	90	6	42.8571	41	56.9444	1.60156	2.7	0	0	0	8.33333	2.77778	1.38889	47.9167	75
fw	1.09516	1	63.7931	45.9459	28.5714	57.1429	4	44.4444	34	49.2754	0.816563	0.73913	0	0	0	14.2857	0	0	42.8571	59.2593
fw	-1.09516	2	60.8696	57.1429	40.7407	60	6	100	35	60.3448	1.22465	0.916667	0	0	0	11.1111	0	0	54.0541	71.4286
fw	0.903138	4	63.7931	64.8649	59.5238	77.2727	3	60	47	39.1667	1.05659	0.627119	0	0	0.862069	7.14286	0	0	36.25	45
fw	-0.903138	6	66.6667	63.75	55	64	2	20	43	37.069	0.946442	0.566667	0	0	1.66667	2.5	0	0	35.1351	40.4762
fw	-2.3155	3	49.1803	63.3333	25.8065	63.6364	5	62.5	33	46.4789	0.833886	0.642857	0	0	0	12.9032	5.6338	12.6761	40.4255	58.3333
fw	2.3155	2	66.1972	59.5745	41.6667	100	7	77.7778	34	55.7377	1.19921	0.928571	0	0	0	8.33333	3.27869	6.55738	36.6667	74.1935
fw	-1.2854	2	60.3175	76.3158	52	33.3333	3	100	29	46.7742	1.40323	1.57143	0	0	0	4	3.22581	3.22581	37.5	56.6667
fw	1.2854	0	51.6129	62.5	43.3333	82.3529	1	50	21	33.3333	0.712644	0.7	0	0	0	3.33333	3.1746	12.6984	23.6842	48
fw	2.5502	1	51.1111	73.913	63.6364	100	5	45.4545	29	61.7021	1.98328	3	0	0	0	0	8.51064	2.12766	53.8462	71.4286
fw	-2.5502	0	55.3191	46.1538	28.5714	50	1	100	14	31.1111	0.504215	0.695652	0	0	0	0	8.88889	8.88889	26.087	36.3636
fw	-0.592122	1	71.2766	64.1791	48.1481	68.4211	5	45.4545	48	44.4444	1.09942	1.15385	0	0	0	0	0	0	35.4839	56.5217
fw	0.592122	2	57.4074	64.5161	43.4783	56.8182	5	38.4615	38	40.4255	0.909574	0.79661	0	0	0	13.0435	4.25532	11.7021	35.8209	51.8519
fw	0.461904	1	58.6667	56.8182	58.0645	50	5	62.5	31	50	1.17187	1.33333	0	0	0	12.9032	0	0	45.9459	56
fw	-0.461904	1	59.6774	54.0541	44	57.1429	3	27.2727	32	42.6667	0.853333	1	0	0	0	24	0	0	43.1818	41.9355
fw	-1.26303	0	69.0476	55.1724	38.4615	57.6923	4	33.3333	37	39.7849	0.795699	0.708333	0	0	0	7.69231	4.30108	17.2043	34.2105	64.7059
fw	1.26303	0	81.7204	65.7895	35.2941	64.7059	5	50	42	50	1.25676	1.14286	0	0	0	5.88235	0	4.7619	44.8276	61.5385
fw	1.66297	4	68.4211	48.7179	44.4444	69.5652	3	30	28	41.1765	0.782353	0.533333	0	0	0	16.6667	0	4.41176	28.3019	86.6667
fw	-1.66297	0	77.9412	71.6981	13.3333	87.5	5	62.5	30	52.6316	1.2782	0.823529	0	0	0	26.6667	0	1.75439	51.2821	55.5556
fw	1.95354	1	60.5263	82.6087	53.3333	90.9091	6	0	26	74.2857	2.56623	1.44444	0	0	0	13.3333	0	0	77.2727	69.2308
fw	-1.95354	0	62.8571	22.7273	30.7692	45.4545	1	100	11	28.9474	0.389676	0.444444	0	0	0	15.3846	2.63158	7.89474	17.3913	46.6667
fw	0.719892	5	64.8649	66.6667	57.6923	63.1579	1	20	32	34.0426	0.933018	0.75	0	0	0	7.69231	0	0	21.4286	52.6316
fw	-0.719892	6	59.5745	78.5714	47.3684	63.6364	4	36.3636	27	36.4865	1.07179	2.08333	0	0	0	5.26316	0	0	33.3333	42.3077
fw	-3.03562	1	63.5135	55.3191	33.3333	72.7273	0	0	13	28.8889	0.548148	0.58	0	0	0	18.5185	0	8.88889	25.8065	35.7143
fw	3.03562	0	68.8889	74.1935	64.2857	88.8889	5	33.3333	39	52.7027	1.82432	0.666667	0	0	0	0	0	5.40541	44.6809	66.6667
fw	5.55459	3	65.7407	61.9718	37.8378	61.5385	6	40	48	44.8598	0.968972	0.808511	0	0	0	8.10811	0.934579	3.73832	36.1111	62.8571
fw	-5.55459	2	67.2897	63.8889	37.1429	88.8889	6	40	50	46.2963	1.03202	0.727273	0	0	0.934579	17.1429	0.925926	1.85185	38.0282	62.1622
fw	0.106915	0	66.1765	62.2222	60.8696	60	4	50	22	44.898	1.17425	0.722222	0	0	0	13.0435	4.08163	0	39.3939	56.25
fw	-0.106915	3	67.3469	60.6061	43.75	87.5	2	50	26	38.2353	0.851604	1.22222	0	0	0	12.5	2.94118	1.47059	37.7778	39.1304
fw	-0.351472	0	62.5	43.3333	38.8889	60	3	60	22	40.7407	0.698413	0.351351	0	0	2.08333	11.1111	0	0	40.7407	40.7407
fw	0.351472	2	50	59.2593	59.2593	100	6	75	28	58.3333	1.43182	0.608696	0	0	0	11.1111	0	0	56.6667	61.1111
fw	-2.47294	0	58.8235	57.5	46.4286	58.3333	3	42.8571	35	40.6977	0.864826	0.5	0	0	0	3.57143	0	0	31.1475	64
fw	2.47294	5	70.9302	68.8525	36	70	4	57.1429	32	47.0588	1.1563	0.944444	0	0	2.32558	16	0	0	42.5	53.5714
fw	2.48543	0	78.0822	61.4035	37.5	64.7059	5	83.3333	27	54	1.23188	1.57692	0	0	0	6.25	0	0	40	86.6667
fw	-2.48543	0	70	60	13.3333	57.1429	3	42.8571	32	43.8356	0.811771	1	0	0	0	0	0	0	38.5965	62.5
fw	1.06817	0	68.254	76.7442	50	91.6667	3	75	26	46.4286	1.4625	0.740741	0	0	0	10	0	0	55.5556	30
fw	-1.06817	1	64.2857	44.4444	70	50	1	20	20	31.746	0.683761	0.45	0	0	0	5	0	0	23.2558	50
fw	1.12553	4	66.1538	67.4419	54.5455	44.4444	4	57.1429	30	48.3871	1.31048	1.46154	0	0	0	9.09091	1.6129	8.06452	43.2432	56
fw	-1.12553	2	59.6774	56.7568	44	69.2308	1	20	24	36.9231	0.763077	1.23077	0	0	3.22581	12	7.69231	9.23077	32.5581	45.4545
fw	-1.03953	1	71.6418	58.3333	36.8421	83.3333	3	75	26	37.6812	0.788949	0.458333	0	0	0	15.7895	0	4.34783	31.8182	48
fw	1.03953	8	63.7681	68.1818	52	60	4	80	32	47.7612	1.26751	0.964286	0	0	0	4	0	4.47761	41.6667	63.1579
fw	3.3339	8	68.4932	74	56.5217	30	2	25	31	36.9048	1.17133	0.9375	0	0	1.36986	4.34783	7.14286	9.52381	33.9286	42.8571
fw	-3.3339	3	66.6667	66.0714	57.1429	70	1	100	23	31.5068	0.853734	1.29412	0	0	0	0	1.36986	2.73973	26	43.4783
fw	2.06736	5	61.8182	76.4706	57.1429	66.6667	4	50	25	54.3478	1.75831	1.55	0	0	0	14.2857	15.2174	2.17391	46.4286	66.6667
fw	-2.06736	2	60.8696	53.5714	33.3333	50	1	33.3333	17	30.9091	0.568727	0.642857	0	0	0	0	0	3.63636	23.5294	42.8571
fw	-0.539366	3	71.875	55.0725	44.4444	52.6316	5	38.4615	39	43.8202	0.914509	0.916667	0	0	0	11.1111	0	4.49438	35.1852	57.1429
fw	0.539366	0	60.6742	64.8148	42.8571	65.5172	6	50	46	47.9167	1.09348	0.969697	0	0	0	8.57143	0	6.25	44.9275	55.5556
fw	-1.6845	0	63.0769	60.9756	41.6667	60	2	100	26	34.2105	0.741228	0.870968	0	0	0	8.33333	0	1.31579	32.7273	38.0952
fw	1.6845	3	72.3684	67.2727	61.9048	70.5882	5	71.4286	30	46.1538	1.34911	1.36842	0	0	0	9.52381	0	4.61538	39.0244	58.3333
fw	2.14975	0	78.2609	72.2222	50	87.5	5	38.4615	32	52.459	1.60874	0.928571	0	0	0	20	0	0	44.7368	65.2174
fw	-2.14975	2	62.2951	55.2632	34.7826	87.5	2	100	15	32.6087	0.621603	1.05882	0	0	0	30.4348	0	0	27.7778	50
fw	-0.476438	2	65.4762	63.6364	55.1724	53.3333	3	21.4286	42	40.3846	1.02797	1.11538	0	0	0	6.89655	0	0	31.5068	61.2903
fw	0.476438	4	70.1923	68.4932	38.7097	63.6364	3	75	33	39.2857	0.972789	0.914894	0	0	1.92308	0	0	0	36.3636	44.8276
fw	0.0824622	0	58.3333	69.0476	53.3333	83.3333	1	25	17	25.3731	0.676617	0.652174	0	0	0	10	0	0	25	25.9259
fw	-0.0824622	6	59.7015	75	74.0741	60	2	28.5714	27	37.5	1.47794	1.35	0	0	1.49254	0	0	0	30.9524	46.6667
fw	-1.96683	3	52.5424	77.4194	42.8571	69.2308	5	50	34	52.3077	1.34181	1.14286	0	0	0	7.14286	6.15385	3.07692	48.6486	57.1429
fw	1.96683	0	56.9231	51.3514	42.8571	46.6667	3	100	23	38.9831	0.745264	0.791667	0	0	0	14.2857	5.08475	8.47458	22.5806	57.1429
fw	3.66297	5	60	76.1905	46.4286	77.7778	6	50	41	47.6744	1.33488	1.07692	0	0	0	17.8571	1.16279	6.97674	44.2623	56
fw	-3.66297	3	70.9302	55.7377	44	50	2	50	25	35.7143	0.749129	0.513514	0	0	0	16	5.71429	5.71429	23.8095	53.5714
fw	-0.61471	1	66.0377	60	27.7778	80	1	16.6667	27	38.5714	0.757143	0.53125	0	0	1.88679	44.4444	1.42857	4.28571	30.5556	47.0588
fw	0.61471	2	51.4286	69.4444	52.9412	50	4	44.4444	27	50.9434	1.32075	1.09524	0	0	0	5.88235	3.77358	7.54717	40	72.2222
fw	0.289507	1	60.2941	63.4146	55.5556	100	6	75	33	52.381	1.31922	0.904762	0	0	0	7.40741	9.52381	11.1111	52.6316	52
fw	-0.289507	3	60.3175	47.3684	48	83.3333	3	42.8571	27	39.7059	0.758021	0.432432	0	0	0	16	1.47059	14.7059	36.5854	44.4444
fw	-1.98832	13	63.0435	72.4138	44.1176	33.3333	5	62.5	36	43.9024	1.15401	0.852941	0	0	2.17391	26.4706	1.21951	3.65854	40.3846	50
fw	1.98832	5	63.4146	59.6154	50	57.1429	3	25	35	38.0435	0.866546	0.605263	0	0	0	23.3333	1.08696	4.34783	27.5862	55.8824
fw	0.0544478	4	60.9756	52	46.875	77.7778	5	41.6667	41	46.0674	0.921348	1.2	0	0	0	15.625	0	0	35.9375	72
fw	-0.0544478	2	71.9101	64.0625	28	52.6316	6	50	41	50	1.08537	0.83871	0	0	1.1236	12	0	0	48	53.125
fw	-2.13927	0	74.0741	52.5	35.7143	46.1538	1	100	13	30.2326	0.583056	0.382353	0	0	0	7.14286	0	6.97674	27.7778	42.8571
fw	2.13927	1	83.7209	72.2222	57.1429	20	5	100	28	51.8519	1.7151	0.714286	0	0	0	14.2857	0	3.7037	47.5	64.2857
fw	-3.78136	2	50	55.8824	38.2353	20	2	28.5714	22	37.931	0.716475	0.5	0	0	0	14.7059	1.72414	5.17241	31.5789	50
fw	3.78136	2	65.5172	68.4211	50	20	5	29.4118	36	52.9412	1.39572	1	0	0	0	0	0	2.94118	44.1176	61.7647
fw	2.40808	0	56.962	57.7778	35.2941	54.1667	3	60	26	37.6812	0.726052	0.578947	0	0	0	2.94118	1.44928	2.89855	35.5932	50
fw	-2.40808	2	85.5072	64.4068	50	87.5	6	85.7143	41	51.8987	1.37731	1.51852	0	0	0	20	3.79747	3.79747	42.2222	64.7059
fw	-1.56294	3	64	64.0625	50	76.1905	6	60	47	44.7619	1.09175	0.966667	0	0	0	11.1111	0	0	37.2881	54.3478
fw	1.56294	5	56.1905	62.7119	45.6522	71.4286	4	44.4444	41	41	0.915957	1	0	0	2.85714	10.8696	0	0	35.9375	50
fw	0.0797272	0	48.1481	51.2821	47.619	62.963	6	46.1538	48	48.9796	0.967646	1.05128	0	0	1.23457	11.9048	0	0	45.5882	56.6667
fw	-0.0797272	1	69.3878	54.4118	43.3333	50	7	77.7778	41	50.6173	1.03344	1.3	0	0	1.02041	10	0	0	48.7179	52.381
fw	-2.4361	0	67.9245	44.4444	47.0588	62.5	1	50	15	31.9149	0.583272	0.68	0	0	0	11.7647	0	0	20.6897	50
fw	2.4361	1	61.7021	79.3103	50	37.5	5	55.5556	29	54.717	1.71447	1.21429	0	0	2.12766	11.1111	0	0	55.5556	52.9412
fw	0.526069	2	68.8172	59.375	44.8276	66.6667	7	53.8462	46	52.8736	1.17077	1	0	0	0	17.2414	2.29885	5.74713	49.0909	59.375
fw	-0.526069	0	63.2184	50.9091	40.625	64.5161	5	38.4615	42	45.1613	0.854137	0.833333	0	0	0	3.125	1.07527	1.07527	40.625	55.1724
fw	0.736966	1	69.2308	64.4444	50	81.8182	5	55.5556	26	56.5217	1.41304	0.96	0	0	0	20	0	0	48.1481	68.4211
fw	-0.736966	0	58.6957	51.8519	31.5789	75	1	11.1111	26	40	0.707692	0.555556	0	0	0	10.5263	0	0	35.5556	50
fw	0.119299	5	54.4444	77.551	39.0244	73.3333	4	100	26	38.806	0.970149	0.816327	0	0	2.22222	21.9512	0	0	34.1463	46.1538
fw	-0.119299	1	61.194	65.8537	53.8462	83.3333	3	33.3333	36	40	1.03077	0.8125	0	0	0	11.5385	0	0	22.449	60.9756
fw	-5.04439	0	76.0563	51.8519	41.1765	76.9231	3	100	21	36.2069	0.71408	0.769231	0	0	0	23.5294	3.44828	8.62069	26.3158	55
fw	5.04439	2	65.5172	73.6842	45	57.1429	5	71.4286	36	50.7042	1.4004	0.96	0	0	0	15	5.6338	11.2676	48.1481	58.8235
fw	2.76081	0	76.3636	66.6667	53.8462	65	3	25	32	52.459	1.44262	1.27778	0	0	0	15.3846	1.63934	1.63934	51.0638	57.1429
fw	-2.76081	0	77.0492	48.9362	42.8571	62.5	1	16.6667	20	36.3636	0.693182	0.809524	0	0	0	35.7143	1.81818	1.81818	33.3333	46.1538
fw	-0.5286	0	66.25	56.6038	48.1481	100	5	45.4545	41	47.1264	1.01895	0.413043	0	0	0	29.6296	3.44828	8.04598	44	51.3514
fw	0.5286	3	57.4713	56	48.6486	66.6667	4	66.6667	37	46.25	0.981402	0.295455	0	0	0	18.9189	1.25	5	43.3962	51.8519
fw	1.73207	4	66.3043	60.6557	54.8387	68.75	4	57.1429	35	43.2099	1.04613	1	0	0	0	3.22581	0	0	31.3725	63.3333
fw	-1.73207	5	62.963	68.6275	36.6667	72.2222	4	28.5714	38	41.3043	0.955901	0.622222	0	0	0	10	2.17391	3.26087	39.3443	45.1613
fw	-2.14886	1	66.6667	43.9394	57.5758	60	4	50	32	38.0952	0.739496	0.538462	0	0	0	6.06061	0	11.9048	33.3333	45.4545
fw	2.14886	2	60.7143	66.6667	54.5455	81.8182	7	43.75	51	51.5152	1.35227	0.966667	0	0	0	6.06061	2.0202	6.06061	56.0606	42.4242
fw	2.88381	4	71.1111	90.625	84.6154	43.75	3	75	25	43.8596	3.94737	2	0	0	0	0	3.50877	5.26316	33.3333	58.3333
fw	-2.88381	3	57.8947	66.6667	41.6667	66.6667	0	0	5	11.1111	0.253333	0.809524	0	0	0	25	0	6.66667	9.375	15.3846
fw	-1.19265	2	56.5789	53.4884	39.3939	75	4	36.3636	30	43.4783	0.826087	0.5	0	0	0	12.1212	0	4.34783	37.5	51.7241
fw	1.19265	0	57.971	62.5	48.2759	74.2857	6	42.8571	40	52.6316	1.21053	0.938776	0	0	0	27.5862	5.26316	11.8421	46.5116	60.6061
fw	0.659925	0	58.4615	47.3684	37.037	16.6667	2	66.6667	16	38.0952	0.669241	0.538462	0	0	0	7.40741	0	0	29.6296	53.3333
fw	-0.659925	2	64.2857	70.3704	46.6667	71.4286	6	46.1538	37	56.9231	1.49423	1.8125	0	0	2.38095	26.6667	0	0	52.6316	62.963
fw	-3.18587	0	56.8627	34.4828	40.9091	16.6667	0	0	9	26.4706	0.421875	0.565217	0	0	0	9.09091	0	5.88235	20.8333	40
fw	3.18587	0	70.5882	79.1667	60	100	6	85.7143	32	62.7451	2.37037	1.33333	0	0	0	20	1.96078	5.88235	65.5172	59.0909
fw	2.51457	8	62.8571	69.697	35.8974	60	4	57.1429	46	46	1.07333	1.03333	0	0	0.952381	23.0769	3	8	40	52
fw	-2.51457	5	50	60	48	63.6364	4	40	45	42.8571	0.931677	0.857143	0	0	4	14	4.7619	5.71429	30.303	64.1026
fw	-1.27563	2	58.427	69.2308	21.6216	77.7778	5	45.4545	43	46.2366	0.914456	0.672131	0	0	1.1236	37.8378	11.828	6.45161	41.4286	60.8696
fw	1.27563	0	75.2688	58.5714	39.1304	50	7	70	45	50.5618	1.09355	1.41667	0	0	0	4.34783	1.1236	1.1236	30.7692	78.3784
fw	-0.241008	2	57.1429	45	30	28.5714	4	40	35	49.2958	0.802489	0.535714	0	0	1.42857	13.3333	0	0	42.3729	83.3333
fw	0.241008	1	83.0986	57.6271	16.6667	70	7	50	43	61.4286	1.24612	1.11111	0	0	0	33.3333	0	0	55	70
fw	-2.22781	0	51.0204	56	45.8333	30	1	33.3333	18	33.3333	0.680556	0.470588	0	0	0	20.8333	0	0	25	45.4545
fw	2.22781	4	59.2593	75	54.5455	62.5	4	66.6667	24	48.9796	1.46939	1.52941	0	0	1.85185	13.6364	0	0	44	54.1667
fw	0.662965	2	61.7647	57.1429	65.3846	57.1429	5	50	30	50.8475	1.2806	1.46154	0	0	0	11.5385	5.08475	10.1695	45.1613	57.1429
fw	-0.662965	3	52.5424	54.8387	42.8571	90	1	20	27	39.7059	0.780882	1.1875	0	0	0	7.14286	0	1.47059	42.8571	34.6154
fw	-2.32747	9	45.122	64.8649	40	55.5556	7	53.8462	37	50	1.025	0.676471	0	0	2.43902	13.3333	1.35135	9.45946	50	50
fw	2.32747	1	54.0541	50	50	88.8889	5	31.25	40	48.7805	0.97561	0.5	0	0	4.05405	11.7647	4.87805	12.1951	35.1351	60
fw	-0.260236	3	60.9756	60	40.625	53.3333	4	30.7692	45	42.8571	0.901099	0.714286	0	0	0	6.25	0	0	37.6812	52.7778
fw	0.260236	3	65.7143	62.3188	47.2222	91.6667	6	46.1538	39	47.561	1.10976	0.836364	0	0	0.952381	11.1111	0	0	40	59.375
fw	-3.67243	1	62.1212	53.6585	40	75	2	100	19	38.7755	0.752701	0.416667	0	0	0	24	2.04082	4.08163	28.125	58.8235
fw	3.67243	1	65.3061	71.875	41.1765	20	5	35.7143	34	51.5152	1.32855	0.809524	0	0	0	23.5294	1.51515	3.0303	46.3415	60
fw	6.59991	9	63.4615	68.1818	47.3684	83.3333	6	75	43	45.2632	1.14814	0.75	0	0	0.961538	21.0526	5.26316	9.47368	42.1053	50
fw	-6.59991	4	60	57.8947	50	50	4	26.6667	41	39.4231	0.870975	0.363636	0	0	0	18.4211	0.961538	4.80769	31.8182	52.6316
fw	-1.08092	0	49.0196	56	26.9231	80	2	66.6667	16	38.0952	0.647619	0.681818	0	0	0	11.5385	0	7.14286	30.303	66.6667
fw	1.08092	1	78.5714	69.697	33.3333	75	6	75	30	58.8235	1.54412	2.71429	0	0	2.38095	33.3333	5.88235	3.92157	44	73.0769
fw	0.712198	3	60.2941	75.6098	55.5556	85.7143	3	33.3333	34	45.3333	1.40121	0.692308	0	0	1.47059	3.7037	0	0	41.8182	55
fw	-0.712198	0	73.3333	58.1818	45	42.8571	2	100	22	32.3529	0.713668	0.459459	0	0	0	15	0	0	24.3902	44.4444
fw	-0.206451	0	60.7143	44.1176	50	33.3333	2	33.3333	18	36	0.672	0.233333	0	0	0	9.09091	2	4	37.5	33.3333
fw	0.206451	0	64	62.5	66.6667	87.5	5	45.4545	30	53.5714	1.4881	0.95	0	0	0	5.55556	0	1.78571	55.8824	50
fw	2.85086	0	68	61.7647	50	52.381	6	37.5	47	46.0784	1.09711	0.88	0	0	0	6.25	2.94118	3.92157	46.0674	46.1538
fw	-2.85086	0	87.2549	53.9326	53.8462	55	5	45.4545	42	42	0.911489	1.09091	0	0	0	0	1	1	38.2353	50
fw	-1.40599	1	65.8228	42.3077	40.7407	50	7	36.8421	43	51.8072	0.889733	0.875	0	0	0	18.5185	9.63855	7.22892	52.1127	50
fw	1.40599	0	85.5422	47.8873	50	83.3333	10	66.6667	46	58.2278	1.12393	1.25	0	0	0	0	3.79747	3.79747	57.6923	59.2593
fw	-0.420108	0	70.3704	57.8947	16.6667	58.3333	5	83.3333	32	44.4444	0.818182	0.535714	0	0	0	20.8333	0	0	38.2979	56
fw	0.420108	0	65.2778	61.7021	44	63.6364	8	80	44	54.321	1.22222	0.925	0	0	1.38889	16	0	0	42.1053	83.3333
fw	-3.48543	3	66.25	60.3774	51.8519	70	4	80	32	47.0588	1.10727	1.3	0	0	0	7.40741	0	2.94118	44.6809	52.381
fw	3.48543	0	69.1176	55.3191	47.619	73.3333	3	23.0769	34	42.5	0.903125	0.666667	0	0	0	14.2857	2.5	2.5	39.6226	48.1481
fw	5.70044	0	70.8333	64.7059	57.1429	66.6667	6	30	55	45.082	1.20219	0.851852	0	0	0	7.14286	8.19672	8.19672	40.2597	53.3333
fw	-5.70044	2	63.1148	59.7403	46.6667	66.6667	3	37.5	36	37.5	0.831818	0.432432	0	0	0.819672	4.44444	1.04167	6.25	35.2941	42.8571
fw	-1.58496	4	59.0909	53.8462	27.7778	63.6364	0	0	15	29.4118	0.517647	0.5	0	0	0	16.6667	0	0	26.4706	35.2941
fw	1.58496	3	66.6667	73.5294	64.7059	57.1429	5	55.5556	25	56.8182	1.93182	2.625	0	0	0	5.88235	0	0	46.1538	72.2222
fw	2.04731	3	65.7895	80	61.5385	33.3333	5	83.3333	24	63.1579	2.4	2	0	0	0	15.3846	2.63158	0	60	69.2308
fw	-2.04731	1	65.7895	40	30.7692	33.3333	0	0	10	26.3158	0.416667	0.473684	0	0	0	7.69231	0	2.63158	20	38.4615
fw	-0.874469	0	53.8462	50	37.5	0	1	20	17	34.6939	0.622097	0.588235	0	0	0	16.6667	6.12245	2.04082	18.75	64.7059
fw	0.874469	7	65.3061	81.25	35.2941	62.5	5	45.4545	29	55.7692	1.60747	1.47826	0	0	2.04082	5.88235	5.76923	1.92308	50	62.5
fw	2.5025	15	57.4803	71.2329	38.8889	73.3333	5	38.4615	51	44.3478	1.043	0.95	0	0	0.787402	7.40741	2.6087	6.08696	40	50
fw	-2.5025	5	56.5217	60	50	60	4	16	54	42.5197	0.958777	0.906977	0	0	0	18	3.93701	3.14961	28.7671	61.1111
fw	-1.42146	2	57.6389	62.6506	44.2623	62.7451	10	43.4783	81	50	1.10769	0.955556	0	0	0	4.91803	1.85185	3.08642	42.3423	66.6667
fw	1.42146	2	68.5185	57.6577	33.3333	55.1724	8	42.1053	65	45.1389	0.902778	1.07692	0	0	0.617284	19.6078	1.38889	4.16667	37.3494	55.7377
fw	0.523562	1	77.0492	68.0851	28.5714	55.5556	4	57.1429	29	43.9394	1.07212	0.857143	0	0	0	21.4286	1.51515	7.57576	40.5405	48.2759
fw	-0.523562	0	56.0606	59.4595	51.7241	53.8462	5	62.5	25	40.9836	0.93273	0.928571	0	0	0	6.89655	1.63934	8.19672	31.9149	71.4286
fw	-1.06559	2	56.4516	57.1429	37.037	50	2	100	16	30.1887	0.584906	0.809524	0	0	1.6129	7.40741	7.54717	11.3208	11.5385	48.1481
fw	1.06559	1	49.0566	88.4615	51.8519	72.2222	5	62.5	32	51.6129	1.70968	1.85714	0	0	0	3.7037	3.22581	1.6129	42.8571	62.963
fw	4	10	51.8072	76.7442	45	60	5	23.8095	51	43.5897	1.13061	1.05405	0	0	1.20482	15	4.2735	3.4188	37.8049	57.1429
fw	-4	2	70.0855	62.1951	42.8571	76.4706	4	66.6667	32	38.5542	0.884479	1.16129	0	0	0	2.85714	2.40964	2.40964	23.2558	55
fw	1.18763	3	59.4595	61.3636	56.6667	77.7778	0	0	18	31.0345	0.765517	0.5	0	0	0	13.3333	0	0	7.14286	53.3333
fw	-1.18763	1	48.2759	92.8571	46.6667	75	3	33.3333	30	40.5405	1.30631	0.566667	0	0	1.72414	33.3333	0	0	38.6364	43.3333
fw	-0.0351894	7	59.2593	66.6667	42.4242	28.5714	3	100	26	38.2353	0.884874	0.588235	0	0	1.23457	0	0	0	37.5	40
fw	0.0351894	1	70.5882	62.5	60	83.3333	5	35.7143	35	43.2099	1.1301	0.5	0	0	0	15	0	0	33.3333	57.5758
fw	-3.20945	2	80.6122	51.8987	63.1579	76.4706	3	42.8571	30	35.2941	0.768627	0.827586	0	0	1.02041	0	0	0	33.8462	40
fw	3.20945	2	76.4706	66.1538	60	72.7273	5	41.6667	45	45.9184	1.30102	1	0	0	0	0	0	0	48.1013	36.8421
fw	0.913843	0	77.7778	71.4286	33.3333	50	5	45.4545	31	54.386	1.46842	1.15385	0	0	0	8.33333	0	0	46.875	64
fw	-0.913843	2	56.1404	53.125	36	76.9231	1	50	20	37.037	0.681004	0.694444	0	0	0	24	0	0	28.5714	66.6667
fw	-2.4517	1	56.6038	61.6667	39.1304	73.6842	8	57.1429	58	49.1525	1.0216	1.15152	0	0	0	17.3913	1.69492	1.69492	42.1687	65.7143
fw	2.4517	6	70.339	57.8313	34.2857	37.5	7	63.6364	51	48.1132	0.978855	1.38235	0	0	0	5.71429	3.77358	7.54717	38.3333	60.8696
fw	1.26303	1	76.9231	60	61.1111	76.9231	5	50	33	50	1.25806	0.913043	0	0	0	16.6667	3.0303	3.0303	47.2727	63.6364
fw	-1.26303	0	83.3333	52.7273	36.3636	25	2	25	31	39.7436	0.794872	0.59375	0	0	0	27.2727	0	2.5641	40	38.8889
fw	-4.27302	4	49.0196	80	53.8462	100	5	62.5	29	51.7857	1.55357	1.07407	0	0	0	3.84615	8.92857	7.14286	48.5714	57.1429
fw	4.27302	0	62.5	51.4286	42.8571	66.6667	2	100	17	33.3333	0.643678	0.333333	0	0	0	9.52381	1.96078	7.84314	20	46.1538
fw	-1.35908	0	51.3514	31.5789	27.7778	37.5	1	20	19	38	0.540769	0.421053	0	0	0	22.2222	2	6	29.0323	52.6316
fw	1.35908	2	62	70.9677	47.3684	75	6	75	26	70.2703	1.84922	1.83333	0	0	0	5.26316	2.7027	5.40541	68.4211	72.2222
fw	0.736966	2	50	73.913	47.8261	33.3333	6	46.1538	41	56.1644	1.43531	0.5625	0	0	0	17.3913	2.73973	1.36986	47.8261	70.3704
fw	-0.736966	2	63.0137	52.1739	29.6296	83.3333	2	100	18	39.1304	0.696713	0.4	0	0	1.36986	18.5185	2.17391	2.17391	26.087	52.1739
fw	-2.98185	3	63.3333	50	31.8182	41.6667	2	28.5714	22	43.1373	0.761246	0.72	0	0	0	0	0	3.92157	35.7143	52.1739
fw	2.98185	2	54.902	64.2857	47.8261	57.1429	6	40	34	56.6667	1.31364	1.3	0	0	0	8.69565	3.33333	3.33333	50	68.1818
fw	3.02554	6	59.4595	81.8182	73.3333	100	5	45.4545	30	55.5556	2.56944	3.18182	0	0	2.7027	0	11.1111	1.85185	46.1538	80
fw	-3.02554	1	72.2222	53.8462	20	100	0	0	8	21.6216	0.389189	1	0	0	0	6.66667	0	2.7027	18.1818	26.6667
fw	3.44294	3	70.4545	77.4194	61.5385	85.7143	5	62.5	23	62.1622	2.27928	1.76923	0	0	6.81818	15.3846	0	8.10811	56.25	66.6667
fw	-3.44294	2	43.2432	43.75	33.3333	55.5556	0	0	12	27.2727	0.438735	0.615385	0	0	0	14.2857	0	0	22.5806	38.4615
fw	-4.42626	2	59.6774	56.7568	32	44.4444	1	20	16	33.3333	0.626263	0.692308	0	0	0	16	4.16667	8.33333	31.0345	36.8421
fw	4.42626	4	60.4167	68.9655	63.1579	20	5	38.4615	33	53.2258	1.59677	3	0	0	0	26.3158	8.06452	1.6129	43.2432	68
fw	4.70044	10	56.5789	62.7907	54.5455	72.7273	6	46.1538	43	47.2527	1.15845	1.95238	0	0	0	18.1818	8.79121	2.1978	41.9355	58.6207
fw	-4.70044	3	68.1319	58.0645	41.3793	62.5	4	44.4444	31	40.7895	0.863219	1	0	0	1.0989	3.44828	2.63158	1.31579	37.2093	45.4545
fw	-0.269187	1	44.0678	42.3077	30.303	50	3	60	22	44.898	0.6971	0.272727	0	0	0	3.0303	0	2.04082	44.1176	46.6667
fw	0.269187	1	69.3878	55.8824	53.3333	53.8462	7	63.6364	38	64.4068	1.43451	1.13043	0	0	0	13.3333	0	5.08475	57.6923	69.697
fw	0.514573	1	72	47.2222	35.7143	57.1429	3	30	31	44.9275	0.802277	0.682927	0	0	0	7.14286	10.1449	11.5942	40.678	70
fw	-0.514573	0	85.5072	59.322	30	85.7143	6	75	28	56	1.24645	1.16667	0	0	0	10	0	0	52.7778	64.2857
fw	-0.342392	0	52.6316	46.6667	37.037	63.6364	3	50	22	39.2857	0.678571	0.6	0	0	0	14.8148	3.57143	0	35.2941	45.4545
fw	0.342392	3	60.7143	64.7059	54.5455	64.2857	6	54.5455	33	57.8947	1.47368	1.27273	0	0	0	9.09091	1.75439	1.75439	53.3333	62.963
fw	3.85798	5	57.4468	85.1852	70	75	3	75	17	40.4762	1.90238	2	0	0	0	20	2.38095	2.38095	35.7143	50
fw	-3.85798	1	66.6667	64.2857	50	50	0	0	10	21.2766	0.525657	0.466667	0	0	2.38095	21.4286	0	2.12766	14.8148	30
fw	0.263034	0	60.6557	64.8649	66.6667	80	4	40	23	46	1.33619	0.764706	0	0	0	4.16667	2	10	41.9355	52.6316
fw	-0.263034	4	62	58.0645	47.3684	35.2941	1	12.5	21	34.4262	0.748396	0.5	0	0	0	0	1.63934	8.19672	35.1351	33.3333
fw	0.141356	1	62.0253	61.2245	53.3333	46.1538	5	41.6667	33	45.8333	1.09722	0.75	0	0	0	23.3333	2.77778	11.1111	39.4737	52.9412
fw	-0.141356	2	52.7778	60.5263	47.0588	75	3	33.3333	33	41.7722	0.911392	0.545455	0	0	2.77778	17.6471	1.26582	6.32911	38.7755	46.6667
fw	-0.0972972	2	67.2414	64.1026	63.1579	70	4	66.6667	28	50	1.38095	1.92308	0	0	1.72414	5.26316	5.35714	5.35714	53.8462	41.1765
fw	0.0972972	1	69.6429	46.1538	58.8235	27.7778	1	100	21	36.2069	0.724138	0.590909	0	0	0	0	3.44828	5.17241	35.8974	36.8421
fw	4.35755	3	62.2222	67.8571	58.8235	87.5	5	71.4286	22	55	1.54688	1.72727	0	0	0	11.7647	7.5	0	46.1538	71.4286
fw	-4.35755	1	65	53.8462	28.5714	42.8571	1	33.3333	16	35.5556	0.646465	0.391304	0	0	5	35.7143	0	13.3333	32.1429	41.1765
fw	-3.33985	0	65.5172	68.4211	40	100	0	0	18	30	0.725	0.5625	0	0	0	5	0	15	31.5789	27.2727
fw	3.33985	3	63.3333	68.4211	72.7273	50	3	60	24	41.3793	1.37931	1.29412	0	0	0	0	0	6.89655	31.5789	60
fw	-2.02106	1	81.5534	52.381	42.1053	72.7273	6	60	41	47.6744	0.962836	0.829268	0	0	0	21.0526	4.65116	1.16279	50.8772	41.3793
fw	2.02106	2	66.2791	49.1228	58.6207	80	7	41.1765	51	49.5146	1.0386	1	0	0	0	3.44828	0.970874	1.94175	47.619	57.8947
fw	1.21412	4	66.9565	64.9351	36.8421	90	7	58.3333	52	49.5238	1.11671	0.961538	0	0	0.869565	15.7895	3.80952	0.952381	43.3333	57.7778
fw	-1.21412	0	57.1429	56.6667	42.2222	61.5385	6	46.1538	51	44.3478	0.895485	0.694915	0	0	0.952381	8.88889	4.34783	6.95652	35.0649	63.1579
fw	1.35364	0	61.3636	44.4444	17.6471	40	5	45.4545	29	47.541	0.721311	0.392857	0	0	0	17.6471	1.63934	3.27869	41.0256	59.0909
fw	-1.35364	0	63.9344	58.9744	40.9091	84.6154	7	0	29	65.9091	1.38636	0.8	0	0	0	13.6364	6.81818	2.27273	55.5556	82.3529
fw	-1.07039	0	58.4416	64.4444	56.25	76.4706	7	46.6667	36	48.6486	1.24865	0.868421	0	0	0	9.375	0	6.75676	45.4545	57.8947
fw	1.07039	0	74.3243	54.5455	42.1053	100	4	50	30	38.961	0.800866	0.709677	0	0	0	21.0526	1.2987	6.49351	35.5556	43.75
fw	1.44057	3	65.3846	72.549	59.2593	72.7273	3	33.3333	33	41.25	1.287	1.21053	0	0	0	14.8148	6.25	6.25	31.25	56.25
fw	-1.44057	7	60	68.75	43.75	100	1	14.2857	25	32.0513	0.777001	0.923077	0	0	1.25	6.25	2.5641	3.84615	27.451	40.7407
fw	-2.58496	3	62.1212	60.9756	36	72.7273	2	66.6667	25	39.6825	0.868726	0.558824	0	0	3.7037	8.33333	0	7.93651	24.2424	56.6667
fw	2.58496	4	52.381	75.7576	43.3333	100	4	50	32	48.4848	1.4725	0.571429	0	0	0	3.44828	3.0303	0	39.0244	64
fw	5.2854	7	63.5417	67.2131	42.8571	65	4	36.3636	37	40.6593	0.975824	0.581395	0	0	0	11.4286	2.1978	10.989	38	43.9024
fw	-5.2854	3	54.9451	62	56.0976	55.5556	4	50	40	41.6667	1.02477	1.19048	0	0	1.0989	4.87805	0	3.125	32.7869	57.1429
fw	1.48543	0	87.037	70.2128	42.8571	50	5	71.4286	25	59.5238	1.78571	1.66667	0	0	0	14.2857	2.38095	0	48.2759	84.6154
fw	-1.48543	1	69.0476	51.7241	15.3846	68.75	1	20	18	33.3333	0.56	0.511111	0	0	2.38095	23.0769	1.85185	7.40741	29.7872	57.1429
fw	2.90689	2	67.8161	52.5424	42.8571	80	4	57.1429	26	40	0.790909	0.463415	0	0	0	3.57143	1.53846	13.8462	31.5789	51.8519
fw	-2.90689	3	58.4615	68.4211	48.1481	50	7	41.1765	44	50.5747	1.26437	0.551724	0	0	0	25.9259	2.29885	6.89655	47.4576	57.1429
fw	-0.563901	3	60.4167	55.1724	47.3684	50	0	0	21	35	0.730435	0.85	0	0	0	21.0526	3.33333	5	28.5714	44
fw	0.563901	8	58.3333	71.4286	56	61.5385	4	80	23	47.9167	1.36905	1.75	0	0	0	0	4.16667	10.4167	44.8276	52.6316
fw	0.415037	4	58.0247	76.5957	41.1765	63.6364	5	55.5556	34	43.5897	1.13896	1.2	0	0	0	17.6471	2.5641	3.84615	33.3333	62.963
fw	-0.415037	0	65.3846	66.6667	37.037	83.3333	3	100	31	38.2716	0.877996	0.678571	0	0	0	14.8148	0	3.7037	23.4043	58.8235
fw	0.556393	0	69.3333	50	52.1739	76.1905	7	50	42	57.5342	1.16623	0.916667	0	0	0	4.34783	1.36986	2.73973	57.4468	57.6923
fw	-0.556393	3	64.3836	42.5532	42.3077	55.5556	5	45.4545	37	49.3333	0.85746	0.666667	0	0	1.36986	19.2308	4	4	50	47.8261
fw	-0.131245	1	60.7143	70.5882	27.2727	71.4286	2	40	27	39.7059	0.855204	0.789474	0	0	0	13.6364	1.47059	10.2941	39.3939	40
fw	0.131245	0	48.5294	60.6061	60	73.3333	4	57.1429	26	46.4286	1.16931	0.882353	0	0	0	5.71429	5.35714	10.7143	29.4118	72.7273
fw	-0.807355	4	58.6667	75	51.6129	55.5556	3	50	29	39.1892	1.13046	1.54545	0	0	0	12.9032	5.40541	5.40541	27.2727	56.6667
fw	0.807355	6	59.4595	72.7273	43.3333	100	2	40	26	34.6667	0.884598	0.769231	0	0	0	16.6667	2.66667	4	25	48.3871
fw	4.32193	10	58	72.4138	52.381	60	5	62.5	30	55.5556	1.54321	1.69565	0	0	0	9.52381	20.3704	12.963	54.1667	66.6667
fw	-4.32193	0	88.8889	45.8333	33.3333	60	1	33.3333	18	36	0.648	1.28571	0	0	0	0	0	2	27.5862	47.619
fw	1.61667	3	76	63.1579	66.6667	87.5	4	28.5714	36	46.1538	1.28205	1.77273	0	0	0	11.1111	3.84615	1.28205	38.7755	58.6207
fw	-1.61667	5	62.8205	61.2245	41.3793	57.8947	2	33.3333	27	36	0.78	1.33333	0	0	2.5641	10.3448	1.33333	6.66667	36.8421	33.3333
fw	1.5025	0	53.8462	77.1429	46.6667	53.3333	4	80	27	50.9434	1.37972	1.23333	0	0	0	20	11.3208	7.54717	51.5152	50
fw	-1.5025	1	62.2642	48.4848	50	44.4444	1	25	24	36.9231	0.724786	0.571429	0	0	1.88679	0	3.07692	1.53846	22.8571	53.3333
fw	-1.58496	3	52	74.359	44.4444	66.6667	3	75	28	34.1463	0.853659	0.827586	0	0	0	13.8889	2.43902	2.43902	28	43.75
fw	1.58496	7	60.9756	72	56.25	100	2	25	30	40	1.17143	1.55556	0	0	1.21951	6.25	0	6.66667	25.641	55.5556
fw	3.90689	8	56.8182	78	47.3684	46.1538	5	62.5	35	46.0526	1.3073	1.23333	0	0	2.27273	0	7.89474	9.21053	39.6226	60.8696
fw	-3.90689	4	69.7368	60.3774	39.1304	50	2	20	31	35.2273	0.764935	0.714286	0	0	0	13.0435	5.68182	5.68182	22	52.6316
fw	0.222392	5	60.5634	65.1163	42.8571	75	2	20	27	54	1.23677	1.16129	0	0	0	14.2857	3.0303	9.09091	31.25	51.4286
fw	-0.222392	7	64.6465	68.75	48.5714	88.8889	4	57.1429	23	37.7049	0.982312	1.25	0	0	1.0101	22.8571	4.22535	7.04225	34.8837	57.1429
fw	2.80735	11	55.2941	76.5957	44.7368	80	7	63.6364	44	47.3118	1.25672	0.809524	0	0	4.70588	23.6842	7.52688	11.828	43.2836	57.6923
fw	-2.80735	2	72.043	56.7164	42.3077	100	4	100	32	37.6471	0.795722	0.941176	0	0	0	3.84615	4.70588	4.70588	23.4043	55.2632
fw	6.26679	4	77.4194	87.5	71.4286	100	6	50	27	61.3636	3.80455	5	500.4	6.672	0	14.2857	4.54545	4.54545	42.8571	78.2609
fw	-6.26679	4	47.7273	57.1429	21.7391	75	1	33.3333	5	16.129	0.262843	0.444444	368.6	4.91467	0	23.8095	3.22581	9.67742	12.5	28.5714
fw	0.428334	2	78.5124	63.1579	96.1538	68.9655	5	62.5	42	37.1681	1.24926	1.69231	0	0	0	7.69231	0	0	31.1475	52.1739
fw	-0.428334	15	57.0093	68.8525	55.7692	56	5	38.4615	36	29.7521	0.884298	1.6875	0	0	0	7.69231	0	0	36.8421	46.1538
fw	-1.23607	1	62	58.0645	31.5789	33.3333	1	100	12	29.5455	0.568182	0.611111	0	0	0	0	0	0	13.7931	53.3333
fw	1.23607	1	65.9091	86.2069	46.6667	100	5	71.4286	26	29.5455	1.08333	1.33333	0	0	0	33.3333	0	0	41.9355	68.4211
fw	-1.66297	0	45.0704	62.5	30.7692	55	2	100	16	32.6531	0.594453	0.428571	1329.8	11.0817	0	12.8205	0	0	31.4286	35.7143
fw	1.66297	2	71.4286	68.5714	64.2857	53.3333	5	31.25	39	54.9296	1.68222	1	1338.9	11.1575	0	0	1.40845	5.6338	37.5	69.2308
fw	2.27798	2	59.6154	90.3226	23.8095	100	5	50	26	54.1667	1.48246	2.5	0	0	0	19.0476	0	0	42.8571	70
fw	-2.27798	1	58.3333	57.1429	30	40	0	0	19	36.5385	0.674556	0.777778	0	0	0	10	0	0	9.67742	76.1905
fw	-0.131644	3	56.7568	95.2381	56.25	100	5	50	24	48.9796	2.26531	1.81818	0	0	0	6.25	0	0	47.8261	50
fw	0.131644	1	46.9388	52.1739	50	40	0	0	8	21.6216	0.441441	0.727273	0	0	0	11.5385	0	0	4.7619	43.75
fw	-3.20945	4	43.3333	58.9744	39.2157	85.7143	3	30	36	39.5604	0.75754	0.722222	1412.2	7.80221	0	15.6863	3.2967	8.79121	33.871	51.7241
fw	3.20945	9	68.1319	66.129	48.2759	66.6667	7	50	47	52.2222	1.32006	1.95652	1238.6	6.84309	1.0989	26.087	13.3333	5.55556	41.0256	60.7843
fw	2.89308	0	64.9351	68	62.963	73.3333	5	23.8095	48	46.1538	1.36686	1.1	0	0	0	0	1.92308	0.961538	37.931	56.5217
fw	-2.89308	1	55.7692	62.069	43.4783	47.619	2	33.3333	26	33.7662	0.731602	0.888889	0	0	1.92308	8.82353	3.8961	11.6883	32	37.037
fw	2.07132	5	72.5	82.7586	36.3636	87.5	6	75	29	69.0476	2.30159	2	0	0	0	9.09091	0	0	65.5172	76.9231
fw	-2.07132	0	69.0476	34.4828	23.0769	57.1429	0	0	12	30	0.434483	0.285714	0	0	0	15.3846	0	0	17.2414	63.6364
fw	-1.64082	1	64.4068	52.6316	47.619	25	0	0	12	27.2727	0.554859	0.461538	0	0	0	14.2857	0	0	11.5385	50
fw	1.64082	3	59.0909	88.4615	50	76.4706	4	50	29	49.1525	1.80226	1.10345	0	0	0	11.1111	0	0	47.3684	52.381
fw	-1.76553	1	52	57.6923	37.5	33.3333	1	25	23	38.9831	0.749674	0.5625	0	0	0	25	0	0	35.2941	44
fw	1.76553	0	57.6271	64.7059	56	42.8571	5	50	26	52	1.33391	1.05882	0	0	0	4	0	0	42.3077	62.5
fw	3.40775	5	63.3803	64.4444	42.3077	75	6	54.5455	33	61.1111	1.39964	0.625	0	0	0	26.9231	1.85185	7.40741	57.1429	65.3846
fw	-3.40775	1	51.8519	42.8571	34.6154	16.6667	2	28.5714	31	43.662	0.714469	0.486486	0	0	0	10.3448	1.40845	5.6338	35.5556	57.6923
fw	3.09873	2	71.4286	70	66.6667	69.2308	6	66.6667	28	65.1163	2.10376	2.09091	0	0	0	0	0	0	58.6207	78.5714
fw	-3.09873	0	67.4419	41.3793	21.4286	35	1	50	13	30.9524	0.47534	0.434783	0	0	0	28.5714	0	0	30	33.3333
fw	0.923379	1	64.9123	70.2703	55	66.6667	4	50	25	50	1.425	2.66667	0	0	0	5	0	0	48.3871	52.6316
fw	-0.923379	1	62	51.6129	47.3684	37.5	0	0	20	35.0877	0.701754	4.66667	0	0	0	0	0	0	29.7297	45
fw	4.27302	0	64.8649	60.4167	53.8462	40	2	40	29	36.7089	0.876276	0.321429	1907.3	12.466	0	0	0	1.26582	26	55.1724
fw	-4.27302	3	63.2911	74	44.8276	77.7778	4	50	31	41.8919	1.14119	0.916667	2206.7	14.4229	1.26582	10.3448	0	5.40541	39.5833	46.1538
fw	-1.82597	0	83.0769	44.4444	27.2727	50	3	42.8571	20	39.2157	0.670795	0.333333	0	0	0	0	0	3.92157	40.625	36.8421
fw	1.82597	1	62.7451	59.375	63.1579	64.7059	6	54.5455	38	58.4615	1.49077	1.29032	0	0	0	8.33333	3.07692	3.07692	55.5556	72.7273
fw	0.105709	0	73.9726	48.1481	36.8421	75	3	60	32	41.0256	0.748718	0.8	0	0	0	26.3158	3.84615	1.28205	34.5455	56.5217
fw	-0.105709	2	70.5128	65.4545	43.4783	81.8182	7	63.6364	40	54.7945	1.33562	0.95	0	0	0	15.3846	2.73973	2.73973	51.8519	63.1579
fw	-0.584963	6	56.044	56.8627	42.5	61.1111	4	57.1429	31	40.2597	0.814141	1.11111	0	0	0	2.5	0	0	37.2093	44.1176
fw	0.584963	2	55.8442	62.7907	55.8824	60	7	50	45	49.4505	1.22829	1.38095	0	0	0	11.7647	0	0	43.1373	57.5
fw	1.44057	1	68.75	60.6061	53.3333	25	0	0	11	23.4043	0.561702	0.25	0	0	0	6.66667	0	2.12766	23.3333	23.5294
fw	-1.44057	1	63.8298	76.6667	76.4706	93.75	3	42.8571	20	41.6667	1.7803	1.875	0	0	2.12766	5	0	4.16667	39.3939	46.6667
fw	0.986325	9	65.2174	80	58.3333	100	2	66.6667	18	33.3333	1.21053	3.375	0	0	0	12.5	0	0	26.3158	50
fw	-0.986325	0	70.3704	73.6842	50	88.8889	0	0	19	27.5362	0.826087	1.44444	0	0	0	12.5	0	0	20	41.6667
fw	0.705257	1	72.5664	57.3171	38.7097	61.9048	6	54.5455	42	43.75	0.915509	0.878788	0	0	0	3.22581	0	0	37.6812	59.2593
fw	-0.705257	3	71.875	62.3188	40.7407	75.8621	7	50	54	47.7876	1.09229	1.30303	0	0	0	18.5185	0	0	42.6829	61.2903
fw	-2.4975	0	52.2388	65.7143	25	57.1429	1	25	14	30.4348	0.566425	0.6	0	0	0	28.125	4.34783	6.52174	14.2857	55.5556
fw	2.4975	4	60.8696	85.7143	44.4444	66.6667	5	41.6667	36	53.7313	1.76546	1.6	0	0	0	4.34783	7.46269	5.97015	34.2857	75
fw	2.89812	4	66.2921	71.1864	36.6667	75	3	37.5	37	41.573	1.02778	0.923077	0	0	1.1236	13.3333	3.37079	1.1236	29.8246	62.5
fw	-2.89812	1	64.0449	70.1754	37.5	75	3	100	36	40.4494	0.972973	1.08333	0	0	0	9.52381	2.24719	3.37079	28.8136	63.3333
fw	0.534777	0	59.6774	56.7568	44	62.8571	8	57.1429	54	52.4272	1.0835	0.791667	0	0	0	4	0	0	47.619	60
fw	-0.534777	1	61.165	52.381	40	65	7	38.8889	60	48.3871	0.922939	0.828571	0	0	0	7.5	0	0	43.2432	56
fw	0.286881	2	69.2308	62.963	66.6667	85.7143	6	60	28	70	1.95	2.08333	0	0	0	16.6667	2.5	0	77.7778	63.6364
fw	-0.286881	0	45	22.2222	36.3636	42.8571	1	25	14	35.8974	0.512821	0.888889	0	0	0	5.88235	2.5641	2.5641	37.037	33.3333
fw	-2.09398	3	60.2041	57.6271	61.5385	71.4286	5	41.6667	45	44.5545	1.09158	1.29412	0	0	0	5.12821	0	0	45.3125	43.2432
fw	2.09398	3	63.3663	54.6875	56.7568	62.2222	4	57.1429	40	40.8163	0.9161	1	0	0	0	5.40541	0	0	42.3729	38.4615
fw	1.33015	0	73.6111	43.3962	36.8421	56.25	5	38.4615	41	47.1264	0.807882	0.473684	0	0	0	15.7895	0	2.29885	39.2157	58.3333
fw	-1.33015	2	58.6207	60.7843	41.6667	48.1481	7	41.1765	42	58.3333	1.2378	1.19355	0	0	0	13.0435	1.38889	4.16667	56.6038	63.1579
fw	0.0671142	1	56.8807	59.6774	48.9362	50	4	40	30	40.5405	0.90182	1.12121	0	0	0	17.0213	0	0	30.2326	54.8387
fw	-0.0671142	6	58.1081	69.7674	45.1613	52.9412	4	33.3333	49	44.9541	1.10887	1.3	0	0	0	12.9032	0	0	40.3226	51.0638
fw	0.345135	0	64.5161	60	31.8182	58.3333	1	100	13	30.9524	0.619048	0.904762	0	0	0	27.2727	0	0	11.5385	62.5
fw	-0.345135	0	61.9048	88.4615	37.5	52	5	38.4615	31	50	1.61538	1.5	0	0	0	0	0	0	40	68.1818
fw	-3.80735	0	84.2105	45.8333	33.3333	50	2	66.6667	23	42.5926	0.758681	0.285714	0	0	0	0	0	0	37.7778	66.6667
fw	3.80735	1	83.3333	62.2222	33.3333	90.9091	6	50	32	56.1404	1.31808	0.909091	0	0	0	44.4444	0	0	54.1667	66.6667
fw	3.21501	1	53.7037	51.7241	24	66.6667	2	33.3333	20	38.4615	0.629371	0.47619	0	0	0	4	0	5.76923	27.5862	52.1739
fw	-3.21501	2	55.7692	72.4138	47.8261	84.6154	6	50	33	61.1111	1.58889	1.42857	0	0	0	46.6667	7.40741	3.7037	48.2759	76
fw	1.85415	0	70.8333	52.9412	78.5714	42.8571	6	33.3333	41	56.9444	1.4386	1.14286	0	0	0	7.14286	0	0	41.4634	77.4194
fw	-1.85415	0	56.9444	58.5366	22.5806	58.3333	1	25	19	39.5833	0.695122	0.377778	0	0	0	29.0323	0	0	47.0588	21.4286
fw	0.877516	6	51.0638	64.5833	45.6522	38.4615	6	50	43	46.2366	1.03482	0.875	0	0	0	13.0435	0	0	35.9375	68.9655
fw	-0.877516	4	68.8172	64.0625	31.0345	54.5455	5	55.5556	42	44.6809	0.966353	0.59375	0	0	0	10.3448	0	0	35.4167	54.3478
fw	-1.61891	3	52.4272	75.9259	34.6939	38.4615	6	50	28	32.9412	0.753987	0.967742	0	0	0	12.2449	0	0	35.8491	28.125
fw	1.61891	3	62.3529	64.1509	71.875	54.5455	5	55.5556	45	43.6893	1.32628	1.17857	0	0	0	9.375	0	0	24.0741	65.3061
fw	2.50696	12	56.962	75.5556	35.2941	75	4	57.1429	32	39.5062	0.945754	0.882353	0	0	1.26582	11.7647	1.23457	13.5802	35.8491	46.4286
fw	-2.50696	2	65.4321	64.1509	53.5714	70	5	62.5	33	41.7722	1.05736	1.24	0	0	0	5.88235	5.06329	6.32911	24.4444	64.7059
fw	0.472753	3	72.8814	53.4884	50	62.5	7	53.8462	36	60	1.26429	1.53571	0	0	0	18.75	0	0	50	77.2727
fw	-0.472753	2	63.3333	50	22.7273	40	3	50	28	47.4576	0.79096	1	0	0	0	4.54545	0	0	46.5116	50
fw	-0.201634	1	64.4737	57.1429	33.3333	50	4	80	22	40	0.779487	1.28571	0	0	0	3.7037	0	5.45455	35.8974	50
fw	0.201634	0	70.9091	64.1026	50	81.8182	6	46.1538	39	51.3158	1.28289	1.8	0	0	0	3.57143	5.26316	1.31579	42.8571	66.6667
fw	-2.29768	5	50.5495	69.5652	42.2222	55.5556	4	33.3333	40	40	0.91	1.03571	1667.2	8.7288	0	4.44444	3	5	28.8136	56.0976
fw	2.29768	3	59	71.1864	43.9024	55.5556	6	42.8571	40	43.956	1.0989	1.2069	1665	8.71728	2	31.25	4.3956	3.2967	30.4348	57.7778
fw	2.56884	1	70.2128	66.6667	57.1429	60	4	44.4444	40	44.9438	1.24256	1.16667	0	0	1.06383	7.14286	0	0	40	55.1724
fw	-2.56884	2	67.4157	60	44.8276	46.875	2	20	34	36.1702	0.804787	1	0	0	1.1236	15.9091	9.57447	4.25532	33.3333	42.8571
fw	-0.36257	1	53.8462	64.2857	31.25	58.3333	4	36.3636	39	40.625	0.79717	0.411765	0	0	0	4.16667	1.04167	4.16667	32	50
fw	0.36257	2	52.0833	68	50	56.6667	7	50	53	50.9615	1.25444	1.31429	0	0	1.04167	8.33333	3.84615	0.961538	35.7143	68.75
fw	0.23967	2	69.6721	65.8824	51.3514	90.9091	5	35.7143	46	42.2018	1.09545	1.34615	0	0	0	10.8108	0	0	37.5	48.8889
fw	-0.23967	5	58.7156	62.5	51.1111	61.5385	4	40	47	38.5246	0.912865	1.12195	0	0	0	2.22222	0	0	34.1176	48.6486
fw	-2.81497	1	49.1803	46.6667	32.2581	66.6667	1	100	10	28.5714	0.471042	0.375	0	0	0	29.0323	0	0	19.0476	42.8571
fw	2.81497	0	60	80.9524	57.1429	50	6	66.6667	37	60.6557	2.12295	1.42857	0	0	0	0	0	4.91803	53.3333	67.7419
fw	1.14202	0	61.25	63.2653	51.6129	33.3333	8	40	55	47.0085	1.1396	0.92	0	0	0	6.45161	0	0	41.0256	58.9744
fw	-1.14202	5	66.6667	58.9744	41.0256	70	6	100	33	41.25	0.8775	0.860465	0	0	0	15.3846	0	0	36.7347	48.3871
fw	1.2338	2	70	64.2857	44.4444	83.3333	6	50	31	64.5833	1.55	1.5625	0	0	0	11.1111	0	0	64.7059	64.2857
fw	-1.2338	0	70.8333	35.2941	35.7143	50	2	33.3333	25	41.6667	0.645161	0.846154	0	0	0	0	0	0	35.7143	55.5556
fw	-1.59925	1	59.3023	58.8235	45.7143	75	10	58.8235	56	61.5385	1.32308	0.971429	0	0	0	17.1429	0	0	49.1228	82.3529
fw	1.59925	1	62.6374	50.8772	17.6471	50	5	62.5	40	46.5116	0.755814	0.658537	0	0	0	20.5882	0	0	41.1765	54.2857
fw	-3.24793	0	66.6667	56.4516	45.1613	66.6667	4	19.0476	53	44.9153	0.949345	1	1552.9	7.35972	0	12.9032	3.38983	2.54237	29.4118	66
fw	3.24793	4	57.6271	70.5882	34	57.1429	6	50	44	47.3118	1.05336	0.830189	1510.9	7.16066	0	22.8571	4.30108	2.15054	43.5484	54.8387
fw	3.56478	0	60.9756	76	50	33.3333	6	85.7143	25	75.7576	2.21861	1.45455	0	0	2.43902	12.5	12.1212	3.0303	78.9474	71.4286
fw	-3.56478	0	57.5758	21.0526	28.5714	100	1	33.3333	14	34.1463	0.450732	0.222222	0	0	0	10.5263	0	0	24	50
fw	0.152003	0	88.2353	61.3333	30	80	5	38.4615	45	50.5618	1.19382	1.45455	0	0	0	10	0	0	45.0704	72.2222
fw	-0.152003	2	79.7753	54.9296	27.7778	65.2174	4	40	36	42.3529	0.837647	1.28571	0	0	0	11.1111	0	0	38.6667	70
fw	1.70895	1	60.3774	78.125	42.8571	57.1429	5	50	25	55.5556	1.54971	2.9	0	0	0	14.2857	0	0	53.5714	58.8235
fw	-1.70895	1	62.2222	46.4286	41.1765	50	1	25	19	35.8491	0.645283	1.1	0	0	0	11.7647	0	0	21.875	57.1429
fw	-1.48829	6	63.75	58.8235	58.6207	20	5	62.5	41	50.6173	1.22709	1.82353	0	0	0	0	0	0	44.898	59.375
fw	1.48829	2	60.4938	55.102	40.625	40	3	30	33	41.25	0.814939	0.793103	0	0	0	25	0	0	41.1765	41.3793
fw	0.807355	9	55.2083	77.3585	32.5581	66.6667	6	60	39	49.3671	1.15591	0.878788	0	0	0	16.2791	0	0	51.1111	47.0588
fw	-0.807355	2	56.962	48.8889	52.9412	33.3333	4	44.4444	41	42.7083	0.865118	0.807692	0	0	0	2.94118	0	0	22.6415	67.4419
fw	2.83399	0	76.0563	62.963	41.1765	64.2857	6	54.5455	37	53.6232	1.26908	1.76471	0	0	0	17.6471	0	0	52.381	55.5556
fw	-2.83399	1	60.8696	47.619	44.4444	69.2308	3	30	30	42.2535	0.787971	0.888889	0	0	0	7.40741	0	0	37.037	58.8235
fw	0.483209	3	70.7692	50	26.3158	61.7647	6	40	48	53.3333	0.936937	0.666667	0	0	0	26.3158	1.11111	4.44444	51.6667	56.6667
fw	-0.483209	0	66.6667	48.3333	43.3333	92.8571	7	58.3333	37	56.9231	1.06731	0.870968	0	0	1.11111	21.7391	0	1.53846	50	73.6842
fw	-4.11334	0	52.7273	55.1724	19.2308	50	1	100	11	30.5556	0.494281	0.259259	561.9	6.17473	0	34.6154	2.77778	0	9.52381	60
fw	4.11334	5	58.3333	90.4762	40	33.3333	6	46.1538	34	61.8182	2.02314	1.09091	592.6	6.51209	0	31.25	1.81818	5.45455	44.8276	80.7692
fw	2.5025	0	91.4894	44.186	75	73.3333	2	50	25	39.0625	0.734375	0.833333	0	0	0	0	0	0	27.027	55.5556
fw	-2.5025	2	57.8125	72.973	44.4444	54.5455	5	55.5556	25	53.1915	1.3617	1.55556	0	0	0	11.1111	0	0	55.814	25
fw	0.438121	1	69.4215	63.0952	37.8378	58.3333	7	63.6364	48	49.4845	1.10882	1.24138	0	0	0	0	0	0	50.6329	44.4444
fw	-0.438121	1	81.4433	49.3671	55.5556	75	6	25	54	44.6281	0.90186	1.27273	0	0	0	0	0	0	36.9048	62.1622
fw	-1.65849	1	76.1905	81.25	60	100	4	44.4444	27	49.0909	2.06182	1.16667	0	0	0	0	0	0	50	48.3871
fw	1.65849	4	43.6364	50	51.6129	60	0	0	10	23.8095	0.485009	0.441176	0	0	0	9.67742	0	0	18.75	40
fw	-1.32193	2	74.1935	60.8696	31.25	73.3333	2	28.5714	31	40.7895	0.872051	1.92308	0	0	0	6.25	1.31579	1.31579	38.8889	45.4545
fw	1.32193	2	71.0526	61.1111	54.5455	52.9412	4	44.4444	29	46.7742	1.14672	1.52381	0	0	0	0	1.6129	1.6129	39.1304	68.75
fw	2.14543	2	74.026	63.1579	50	60	5	41.6667	33	47.8261	1.18794	0.518519	0	0	0	10	0	0	38.8889	57.5758
fw	-2.14543	4	52.1739	61.1111	42.4242	42.8571	3	27.2727	31	40.2597	0.841795	0.702703	0	0	0	3.0303	0	0	36.8421	50
fw	0.252766	0	66.2338	68.6275	38.4615	71.875	5	41.6667	36	47.3684	1.1398	1.12821	0	0	0	11.5385	0	0	47.2727	47.619
fw	-0.252766	0	72.3684	52.7273	52.381	58.8235	4	33.3333	32	41.5584	0.877345	1	0	0	0	14.2857	0	0	31.3725	61.5385
fw	-0.0356239	0	69.1358	55.3571	48	80	2	66.6667	22	34.375	0.73273	0.772727	0	0	0	24	0	4.6875	31.8182	40
fw	0.0356239	6	68.75	68.1818	60	53.8462	4	33.3333	38	46.9136	1.36476	0.928571	0	0	1.5625	3.22581	4.93827	3.7037	44.6429	52
fw	-5.90689	0	79.5918	46.1538	30	64.7059	0	0	21	36.2069	0.633621	1.0625	1379.8	12.8953	0	20	3.44828	1.72414	23.6842	60
fw	5.90689	1	65.5172	76.3158	40	81.8182	5	50	28	57.1429	1.57823	2.44444	1462.7	13.6701	0	5.55556	2.04082	2.04082	53.8462	70
fw	6.33985	5	66.6667	87.5	50	76.9231	6	54.5455	35	56.4516	2.25806	1.82353	927.7	9.46633	0	8.33333	8.06452	6.45161	53.3333	64.7059
fw	-6.33985	1	72.5806	46.6667	35.2941	66.6667	1	100	9	25	0.442857	0.4	982.3	10.0235	0	0	2.77778	0	12.5	50
fw	-0.584963	1	57.6923	46.6667	54.5455	64.2857	2	66.6667	22	34.9206	0.698413	0.590909	1135.8	9.87652	0	0	1.5873	6.34921	33.3333	38.0952
fw	0.584963	2	66.6667	66.6667	61.9048	64.2857	4	80	26	50	1.43182	1.22222	1091.6	9.49217	0	21.4286	1.92308	3.84615	53.3333	45.4545
fw	3.10434	2	57.1429	78.125	45.8333	83.3333	5	55.5556	26	57.7778	1.61778	1.64286	0	0	0	12.5	4.44444	0	44	75
fw	-3.10434	2	55.5556	56	25	87.5	1	16.6667	20	35.7143	0.618132	0.642857	0	0	2.22222	16	1.78571	1.78571	21.875	54.1667
fw	-2.50779	1	70	51.0204	52.381	66.6667	1	25	20	33.3333	0.686275	0.894737	0	0	0	0	0	5	29.7297	39.1304
fw	2.50779	4	61.6667	70.2703	60.8696	45.4545	4	26.6667	34	48.5714	1.45714	1.45833	0	0	0	8	8.57143	10	48.9796	47.619
fw	2.4021	2	60	74.0741	77.7778	85.7143	5	41.6667	34	54.8387	2.2434	1	0	0	0	5.55556	1.6129	1.6129	53.6585	57.1429
fw	-2.4021	2	66.129	46.3415	42.8571	44.4444	1	50	11	24.4444	0.445752	0.423077	0	0	0	10	2.22222	4.44444	25.9259	22.2222
fw	-1.60407	4	52.3256	51.1111	34.1463	62.5	6	66.6667	36	49.3151	0.86553	0.71875	0	0	0	26.8293	0	0	36.7347	75
fw	1.60407	3	67.1233	63.2653	25	80	8	47.0588	49	56.9767	1.15536	0.761905	0	0	0	41.6667	0	0	48.8889	65.8537
fw	0.952694	0	69.2308	46.6667	35	50	2	22.2222	29	43.9394	0.771908	0.75	0	0	0	15	0	6.06061	49.0566	23.0769
fw	-0.952694	1	80.303	50.9434	76.9231	76.9231	6	42.8571	37	56.9231	1.29549	1.66667	0	0	0	4.7619	0	0	53.3333	65
fw	0.4397	1	60.3175	60.5263	52	100	0	0	22	31.4286	0.733333	0.65	0	0	0	12	0	0	24.3902	41.3793
fw	-0.4397	2	58.5714	75.6098	58.6207	40	2	33.3333	27	42.8571	1.36364	1.19048	0	0	0	0	0	0	39.4737	48
fw	-0.398549	5	64.4444	82.7586	50	100	5	45.4545	35	54.6875	1.89303	2.66667	0	0	0	0	0	0	51.2821	60
fw	0.398549	0	60.9375	48.7179	40	50	1	25	13	28.8889	0.528254	0.6	0	0	0	16	0	0	17.2414	50
fw	-2.52356	6	67.4157	51.6667	41.3793	23.0769	4	57.1429	28	40.5797	0.785129	0.708333	0	0	0	13.7931	5.7971	4.34783	40	41.6667
fw	2.52356	1	65.2174	60	58.3333	100	7	77.7778	46	51.6854	1.27368	0.826087	0	0	1.44928	3.22581	2.24719	5.61798	48.3333	58.6207
fw	-0.10497	11	61.3636	72.8395	45.098	68.75	2	28.5714	44	35.4839	0.936774	1.32609	0	0	0.757576	9.80392	6.45161	0.806452	22.3684	56.25
fw	0.10497	3	61.2903	77.6316	43.75	63.6364	4	22.2222	50	37.8788	1.06749	1.34615	0	0	0.806452	3.38983	5.30303	0	27.1605	54.902
fw	-2.14136	1	55.3846	52.7778	44.8276	87.5	1	25	15	28.3019	0.557461	0.346154	0	0	0	10.3448	0	11.3208	29.7297	25
fw	2.14136	2	69.8113	70.2703	75	53.8462	4	40	33	50.7692	1.79385	1.19048	0	0	3.77358	0	7.69231	12.3077	47.2222	55.1724
fw	2.82597	3	68.2927	82.1429	76.9231	100	4	50	22	51.1628	2.62209	1.46667	717.8	8.54524	0	0	4.65116	18.6047	45.4545	57.1429
fw	-2.82597	0	51.1628	54.5455	42.8571	0	0	0	8	19.5122	0.381375	0.4	721.5	8.58929	0	13.0435	0	4.87805	17.8571	23.0769
fw	1.15056	0	73.2673	58.1081	62.963	66.1017	6	60	46	46.4646	1.14462	1.51613	0	0	0	7.40741	1.0101	2.0202	47.4576	45
fw	-1.15056	1	59.596	52.5424	55	66.6667	4	36.3636	41	40.5941	0.873655	1.06897	0	0	2.0202	0	1.9802	2.9703	41.8919	37.037
fw	-0.482152	1	57.1429	83.3333	72.2222	75	4	66.6667	26	49.0566	2.28931	0.823529	0	0	0	5.55556	1.88679	7.54717	44.7368	60
fw	0.482152	0	71.6981	55.2632	40	16.6667	0	0	9	21.4286	0.436813	0.32	0	0	0	5	2.38095	9.52381	16.6667	27.7778
fw	-2.38466	0	66.6667	50	47.3684	61.5385	3	33.3333	26	41.2698	0.811166	0.608696	0	0	0	10.5263	0	3.1746	39.2157	50
fw	2.38466	1	80.9524	60.7843	50	80	5	62.5	29	50.8772	1.23279	0.956522	0	0	1.5873	5.26316	3.50877	7.01754	50	52.6316
fw	-0.736966	3	74.7475	55.4054	16	70	8	66.6667	44	49.4382	0.906367	0.909091	0	0	0	24	7.86517	3.37079	41.791	72.7273
fw	0.736966	2	75.2809	58.209	27.2727	100	10	52.6316	54	54.5455	1.10331	1.09091	0	0	0	4.87805	0	0	44.5946	84
fw	-0.61891	10	52.6316	66.25	54.1667	66.6667	5	38.4615	50	37.037	0.938272	0.909091	0	0	1.31579	5.55556	2.22222	5.18519	29.2135	52.1739
fw	0.61891	4	65.9259	70.7865	47.8261	35.7143	6	42.8571	60	39.4737	1.06579	0.885714	0	0	1.48148	20.7547	1.31579	1.31579	33.75	45.8333
fw	-1.14018	5	63.3803	66.6667	46.1538	85.7143	5	55.5556	31	55.3571	1.3553	1.11538	0	0	1.40845	0	3.57143	1.78571	55.5556	54.5455
fw	1.14018	3	80.3571	44.4444	45.4545	25	2	28.5714	29	40.8451	0.737846	0.777778	0	0	0	3.33333	5.6338	2.8169	33.3333	53.8462
fw	-2.73697	1	50.9804	57.6923	40	62.5	1	33.3333	18	32.1429	0.630495	1.16667	0	0	0	8	0	3.57143	24.2424	43.4783
fw	2.73697	3	58.9286	75.7576	56.5217	78.9474	4	66.6667	26	50.9804	1.58606	1.58824	0	0	0	40	5.88235	5.88235	42.3077	60
fw	1.90046	0	55.7692	79.3103	34.7826	75	6	85.7143	30	58.8235	1.45658	1.9	0	0	0	17.3913	0	1.96078	50	69.5652
fw	-1.90046	0	54.902	50	30.4348	66.6667	2	25	21	40.3846	0.686538	0.705882	0	0	0	8.69565	1.92308	0	20.6897	65.2174
fw	-1.62015	0	62.6374	56.1404	47.0588	58.3333	2	33.3333	23	31.9444	0.676034	0.548387	0	0	0	17.6471	0	0	23.4043	48
fw	1.62015	1	65.2778	76.5957	52	73.3333	5	38.4615	43	47.2527	1.47922	1.25806	0	0	0	16	0	0	43.8596	52.9412
fw	0.896907	1	54.6875	65.7143	34.4828	80	4	66.6667	27	39.7059	0.819734	1.16667	0	0	0	10.3448	0	0	31.25	47.2222
fw	-0.896907	2	47.0588	68.75	52.7778	62.5	6	85.7143	31	48.4375	1.21991	1.57895	0	0	0	5.55556	0	0	34.2857	65.5172
fw	-5.66534	0	67.5	40.7407	23.0769	50	0	0	9	22.5	0.346154	0.181818	0	0	0	15.3846	0	2.5	16	33.3333
fw	5.66534	0	62.5	84	66.6667	100	5	62.5	26	65	2.88889	1.07692	0	0	0	18.1818	0	2.5	59.2593	76.9231
fw	3.90689	1	51.7857	51.7241	59.2593	72.7273	6	50	42	54.5455	1.22182	0.954545	0	0	0	11.1111	5.19481	1.2987	51.6129	66.6667
fw	-3.90689	0	80.5195	48.3871	33.3333	77.7778	4	80	25	44.6429	0.818452	0.342857	0	0	0	13.3333	0	7.14286	48.2759	40.7407
fw	0.957772	1	55.5556	43.3333	37.5	57.1429	3	75	23	44.2308	0.746394	0.709677	0	0	0	20.8333	9.61538	7.69231	36.8421	64.2857
fw	-0.957772	3	73.0769	63.1579	35.7143	33.3333	6	75	32	59.2593	1.33977	1.33333	0	0	0	15.3846	5.55556	7.40741	56.6667	62.5
fw	1.52356	1	65.0794	68.2927	40.9091	71.4286	5	62.5	28	50	1.21154	0.666667	0	0	0	13.6364	5.35714	3.57143	44.7368	61.1111
fw	-1.52356	2	67.8571	55.2632	38.8889	54.5455	3	33.3333	26	41.2698	0.825397	0.481481	0	0	0	7.14286	1.5873	0	31.7073	59.0909
fw	-3.32193	1	62.5	53.3333	38.8889	57.1429	0	0	15	28.3019	0.543396	0.75	0	0	0	11.1111	0	1.88679	18.4211	53.3333
fw	3.32193	2	71.6981	81.5789	46.6667	62.5	4	66.6667	25	52.0833	1.84028	1.61111	0	0	1.88679	12.5	4.16667	4.16667	46.6667	61.1111
fw	-0.718229	4	61.6438	66.6667	57.1429	64.7059	4	40	36	41.3793	1.11877	0.870968	0	0	0	7.14286	2.29885	3.44828	39.6552	44.8276
fw	0.718229	3	66.6667	60.3448	55.1724	76.4706	3	100	27	36.9863	0.893836	0.756757	0	0	0	6.66667	0	1.36986	33.3333	42.8571
fw	-2.87149	1	72.4638	54	42.1053	80	1	16.6667	28	35	0.710294	0.736842	0	0	0	0	1.25	1.25	32.2034	42.8571
fw	2.87149	2	73.75	67.7966	57.1429	55.5556	3	33.3333	34	49.2754	1.40787	1.42857	0	0	0	3.7037	0	0	46	57.8947
fw	1.51019	1	63.9344	61.5385	54.5455	72.7273	4	50	31	44.9275	1.09623	0.692308	0	0	0	9.09091	0	5.7971	45.9459	43.75
fw	-1.51019	1	53.6232	54.0541	56.25	57.8947	2	50	25	40.9836	0.912216	0.636364	0	0	0	8.33333	1.63934	1.63934	38.4615	45.4545
fw	-4.32193	5	60.5634	44.186	46.4286	27.2727	3	37.5	30	43.4783	0.791527	1.02941	0	0	0	14.2857	5.7971	8.69565	23.8095	74.0741
fw	4.32193	2	60.8696	76.1905	25.9259	45.4545	6	46.1538	39	54.9296	1.26338	1	0	0	1.44928	15.7895	2.8169	2.8169	55.814	53.5714
fw	4.90689	3	59.5506	71.6981	58.3333	60	1	8.33333	38	39.5833	1.17431	0.870968	1532.8	8.28541	1.1236	5.55556	1.04167	5.20833	33.9286	47.5
fw	-4.90689	3	58.3333	66.0714	52.5	61.5385	0	0	30	33.7079	0.851567	0.771429	1527.7	8.25784	0	18.4211	2.24719	4.49438	28.3019	41.6667
fw	-0.321928	2	64.6154	57.1429	47.8261	50	7	53.8462	39	54.9296	1.19014	1.61538	0	0	0	17.3913	7.04225	2.8169	47.619	65.5172
fw	0.321928	4	59.1549	52.381	34.4828	45.4545	5	62.5	30	46.1538	0.840237	0.931034	0	0	0	8.33333	10.7692	6.15385	42.8571	52.1739
fw	0.836501	1	69.5238	63.0137	28.125	58.8235	7	35	52	48.1481	1.01111	0.708333	0	0	0	9.375	0	3.7037	50	44.4444
fw	-0.836501	0	66.6667	50	55.5556	75	5	33.3333	50	47.619	0.989011	0.625	0	0	0	6.52174	3.80952	4.7619	36.9863	71.875
fw	0.975752	0	79.5455	68.5714	77.7778	100	5	45.4545	33	55	1.86154	2	0	0	0	0	1.66667	0	48.8372	70.5882
fw	-0.975752	2	71.6667	51.1628	29.4118	60.8696	0	0	13	29.5455	0.53719	0.567568	0	0	0	4.16667	2.27273	6.81818	31.4286	22.2222
fw	-0.857981	4	62.0155	63.75	36.7347	94.7368	8	66.6667	51	46.789	1.00596	0.765957	0	0	0	8.16327	0	0	41.5584	59.375
fw	0.857981	1	70.6422	58.4416	40.625	68	6	42.8571	60	46.5116	0.994072	0.916667	0	0	0	12.5	0	0	36.25	63.2653
fw	-1.64046	0	61.1111	54.5455	45.7143	60	3	33.3333	30	41.0959	0.840598	0.607143	0	0	0	11.4286	0	0	34.6154	57.1429
fw	1.64046	9	71.2329	65.3846	42.8571	87.5	5	50	44	48.8889	1.18963	1.03448	0	0	0	9.52381	0	0	45.4545	54.2857
fw	2.18442	0	55.7143	66.6667	64.5161	53.8462	4	44.4444	33	41.25	1.20312	0.9	1400.8	9.33867	0	6.45161	3.75	2.5	39.2857	45.8333
fw	-2.18442	0	70	60.7143	54.1667	60	3	100	24	34.2857	0.831169	0.956522	1428.5	9.52333	0	15.3846	0	10	33.3333	35.4839
fw	-3.28951	1	57.4074	54.8387	43.4783	70	2	50	22	38.5965	0.77193	0.526316	1678.1	15.118	0	0	1.75439	1.75439	38.2979	40
fw	3.28951	0	82.4561	61.7021	60	85.7143	5	71.4286	27	50	1.29545	0.695652	1417.7	12.7721	0	0	3.7037	7.40741	45.1613	56.5217
fw	-0.478047	0	71.0843	54.2373	50	63.6364	3	27.2727	37	43.0233	0.915623	0.666667	0	0	1.20482	16.6667	2.32558	4.65116	32.6923	58.8235
fw	0.478047	3	60.4651	67.3077	41.1765	75	5	35.7143	39	46.988	1.09215	0.818182	0	0	0	15.625	1.20482	4.81928	45.7627	50
fw	-3.16993	6	60.241	70	51.5152	46.1538	7	63.6364	37	49.3333	1.32086	1.38889	0	0	0	3.0303	2.66667	4	44	60
fw	3.16993	0	66.6667	56	40	83.3333	1	20	31	37.3494	0.757082	0.583333	0	0	0	17.1429	2.40964	7.22892	30	48.4848
fw	0.847997	8	61.6667	72.973	52.1739	54.5455	4	66.6667	27	54	1.54286	1.92857	0	0	0	8.69565	0	0	54.1667	53.8462
fw	-0.847997	0	48	45.8333	46.1538	80	1	33.3333	21	35	0.648148	0.652174	0	0	0	11.5385	0	0	27.027	47.8261
fw	-3.75489	3	62.2222	50	17.6471	66.6667	1	50	18	39.1304	0.628882	0.666667	727.7	7.9967	0	23.5294	2.17391	2.17391	27.5862	58.8235
fw	3.75489	4	63.0435	72.4138	41.1765	55.5556	6	100	28	62.2222	1.59012	1.72727	788	8.65934	0	28.5714	4.44444	2.22222	50	82.3529
fw	4.07325	1	69.697	56.5217	53.3333	83.3333	7	70	38	53.5211	1.20423	1.04545	1799.1	10.5829	0	10	2.8169	0	40.5405	67.6471
fw	-4.07325	2	52.1127	59.4595	32.3529	83.3333	5	38.4615	44	44.4444	0.830409	0.684211	1585.4	9.32588	0	5.12821	3.0303	2.0202	43.4783	46.6667
fw	-0.884523	14	53.5714	71.6667	55.7692	50	4	50	33	36.6667	1.02667	0.966667	1754.1	8.68366	0.892857	7.69231	3.33333	2.22222	33.3333	45.8333
fw	0.884523	7	73.3333	66.6667	54.1667	72.7273	2	20	40	35.7143	0.974026	1.03125	1814.7	8.98366	0	6.97674	1.78571	1.78571	28.3333	44.2308
fw	-2.21299	2	51.3514	78.9474	77.7778	100	5	71.4286	28	62.2222	2.87778	1.44444	0	0	2.7027	5.55556	2.22222	0	61.2903	64.2857
fw	2.21299	1	68.8889	38.7097	35.7143	100	1	100	8	21.6216	0.34749	0.346154	0	0	0	6.66667	0	8.10811	21.0526	22.2222
fw	-4.04439	1	69.6078	49.2958	35.4839	63.6364	5	41.6667	41	45.5556	0.829762	0.642857	2978.7	15.5141	0	6.45161	2.22222	3.33333	44.4444	47.2222
fw	4.04439	2	60	55.5556	52.7778	53.8462	9	56.25	56	54.902	1.20516	1.11538	2782.7	14.4932	0	5.71429	3.92157	0.980392	50.7042	64.5161
fw	4.32193	8	50.8772	72.4138	50	88.8889	6	75	29	69.0476	1.78896	1.58824	955.8	9.65455	0	3.57143	2.38095	2.38095	61.5385	81.25
fw	-4.32193	0	61.9048	38.4615	18.75	50	1	12.5	22	38.5965	0.558984	0.666667	1077.1	10.8798	0	9.52381	5.26316	3.50877	27.5862	50
fw	2.09954	0	67.5676	50	50	54.8387	4	36.3636	32	40.5063	0.810127	0.722222	0	0	0	8.33333	0	0	36.7347	46.6667
fw	-2.09954	3	62.0253	63.2653	53.3333	66.6667	6	50	37	50	1.23438	1.22222	0	0	0	0	0	0	50	50
fw	-1.77052	0	66.2162	77.551	44	84.6154	2	40	30	40.5405	1.2	1.30769	0	0	0	8	1.35135	1.35135	36.7347	48
fw	1.77052	2	66.2162	63.2653	52	75	1	50	25	33.7838	0.833333	0.925926	0	0	0	2.63158	4.05405	4.05405	22.449	56
fw	-0.289507	1	67.3469	51.5152	37.5	61.1111	2	40	25	39.6825	0.747863	0.25	1191.5	10.6384	2.04082	6.25	0	7.93651	39.5349	40
fw	0.289507	1	68.254	60.4651	60	100	5	62.5	26	53.0612	1.33714	1	1161	10.3661	0	11.7647	6.12245	4.08163	48.4848	62.5
fw	1.94753	1	64.0625	63.4146	26.087	71.4286	2	66.6667	17	34.6939	0.693878	0.413793	934.2	8.26726	1.5625	13.0435	0	2.04082	35.4839	33.3333
fw	-1.94753	1	63.2653	64.5161	66.6667	66.6667	5	71.4286	32	50	1.44118	0.75	974.3	8.62212	0	0	0	3.125	36.5854	73.913
fw	-1.90689	2	62.3377	60.4167	44.8276	0	1	25	24	35.8209	0.78806	0.571429	1463.3	10.1618	0	3.44828	0	4.47761	26.1905	52
fw	1.90689	5	62.6866	73.8095	48	69.5652	3	25	35	45.4545	1.26894	1.23333	1380.7	9.58819	0	6.89655	7.79221	5.19481	39.5833	55.1724
fw	2	2	81.6901	58.6207	30.7692	53.8462	1	14.2857	17	30.3571	0.653139	0.75	0	0	0	0	0	1.78571	20.5882	45.4545
fw	-2	2	60.7143	79.4118	54.5455	62.5	2	28.5714	33	46.4789	1.53107	1.5	0	0	0	5.88235	5.6338	1.40845	41.3793	69.2308
fw	-5.67243	0	56.1905	55.9322	47.8261	57.5758	7	58.3333	46	51.1111	1.07333	0.925	2491.5	12.7769	0.952381	6.52174	2.22222	0	44.2623	65.5172
fw	5.67243	5	67.7778	55.7377	34.4828	66.6667	6	42.8571	50	47.619	0.931677	1.13333	2580.7	13.2344	0	9.09091	5.71429	4.7619	44.0678	52.1739
fw	5.90689	4	62.5	68.3333	47.2222	71.4286	6	42.8571	37	44.5783	1.12619	0.837209	2365.5	13.2151	0	11.1111	4.81928	7.22892	36.5385	58.0645
fw	-5.90689	0	62.6506	63.4615	41.9355	50	4	50	38	39.5833	0.88795	1.125	2537.1	14.1737	0	4.87805	2.08333	2.08333	31.6667	52.7778
fw	-2.68806	0	60.4651	59.6154	47.0588	50	7	50	41	56.9444	1.2557	0.516129	2388.1	15.1146	0	14.7059	0	2.77778	56.25	58.3333
fw	2.68806	0	66.6667	43.75	41.6667	64.2857	4	30.7692	39	45.3488	0.79637	0.425	2278.5	14.4209	0	3.22581	2.32558	6.97674	40.3846	52.9412
fw	-4.75489	3	52.5424	58.0645	50	50	2	50	17	29.8246	0.651722	0.761905	1021.7	8.80776	0	7.14286	1.75439	3.50877	25	41.1765
fw	4.75489	5	70.1754	75	58.8235	92.8571	4	66.6667	27	45.7627	1.5344	1.61538	1053.3	9.08017	0	11.1111	1.69492	6.77966	41.9355	50
fw	2.08746	0	69.7674	60	53.8462	73.6842	4	66.6667	29	42.029	1.00403	0.75	2299.3	14.8342	0	15.3846	1.44928	5.7971	34.0909	56
fw	-2.08746	1	63.7681	65.9091	44	47.3684	3	23.0769	36	41.8605	0.99599	0.875	2196.7	14.1723	0	2.77778	0	0	40	46.1538
fw	5.85798	5	63.9535	61.8182	48.3871	68.4211	3	37.5	35	44.3038	1.02976	1.19355	1585	9.60606	1.16279	6.45161	7.59494	5.06329	37.2549	57.1429
fw	-5.85798	1	64.557	62.7451	42.8571	63.6364	2	20	37	43.0233	0.971096	0.894737	1599.5	9.69394	0	5.88235	0	2.32558	38.1818	51.6129
fw	2.58496	5	56	78.5714	40.9091	60	5	55.5556	31	53.4483	1.40653	1.11111	929.5	8.60648	0	22.7273	1.72414	1.72414	44.8276	62.069
fw	-2.58496	3	50	55.1724	37.931	33.3333	2	40	19	38	0.710968	0.6	920.5	8.52315	1.72414	27.2727	2	2	21.4286	59.0909
fw	2	7	49.2754	70.5882	42.8571	80	2	25	30	37.9747	0.873418	1.04545	1161.2	7.84595	0	11.4286	3.79747	3.79747	26.087	54.5455
fw	-2	4	58.2278	73.913	45.4545	40	4	40	30	43.4783	1.14493	0.72	1097.2	7.41351	0	37.5	4.34783	5.7971	29.4118	57.1429
ww	6.82018	3	52.5424	70.9677	64.2857	60	4	66.6667	31	50	1.55263	1	1007.5	8.32645	3.38983	7.14286	6.45161	4.83871	31.4286	74.0741
ww	-6.82018	2	56.4516	68.5714	25.9259	60	1	12.5	19	32.2034	0.644068	1.08333	1115.7	9.22066	0	18.5185	1.69492	1.69492	29.0323	35.7143
ww	0.800691	5	65.5172	73.6842	65	43.4783	3	37.5	32	43.2432	1.47536	0.666667	0	0	1.72414	10	2.7027	6.75676	35.4167	57.6923
ww	-0.800691	5	64.8649	64.5833	42.3077	63.6364	1	25	17	29.3103	0.677802	0.575758	0	0	1.35135	23.0769	0	5.17241	26.3158	35
ww	-0.678072	4	61.2903	76.3158	45.8333	100	5	83.3333	28	52.8302	1.48885	3	0	0	0	4.16667	7.54717	0	39.3939	75
ww	0.678072	0	62.2642	60.6061	25	75	1	11.1111	22	35.4839	0.671659	0.826087	0	0	1.88679	35	6.45161	3.22581	23.6842	54.1667
ww	-0.838249	1	54.1667	73.0769	47.7273	66.6667	4	40	36	40	1.03784	0.722222	1524.2	8.23892	1.04167	9.09091	0	2.22222	18.1818	60.8696
ww	0.838249	7	48.8889	81.8182	39.1304	68.4211	4	36.3636	37	38.5417	0.963542	0.842105	1616.9	8.74	1.11111	21.7391	4.16667	6.25	26.9231	52.2727
ww	2.074	0	79.5699	60.8108	63.1579	75	7	46.6667	52	48.5981	1.25545	1.4	0	0	0	0	0	3.73832	39.1304	55.7377
ww	-2.074	1	42.9907	60.8696	44.2623	67.7419	3	37.5	36	38.7097	0.796526	0.933333	0	0	0	16.3934	0	13.9785	39.1892	36.8421
ww	-1.22827	2	68.5185	72.973	52.9412	75	4	44.4444	30	46.875	1.40625	2	0	0	0	11.7647	6.25	0	42.4242	51.6129
ww	1.22827	1	51.5625	57.5758	48.3871	69.2308	1	33.3333	18	33.3333	0.711111	0.875	0	0	1.5625	12.9032	0	0	27.027	47.0588
ww	0.143591	5	56.4815	65.5738	57.4468	71.4286	0	0	21	26.9231	0.709193	0.416667	0	0	0	10.6383	1.28205	3.84615	25	29.4118
ww	-0.143591	6	56.4103	75	70.5882	66.6667	1	12.5	41	37.963	1.41005	1.19231	0	0	0	0	0.925926	3.7037	34.4262	42.5532
ww	-1.16993	0	62.7451	43.75	26.3158	100	0	0	3	11.1111	0.177083	0.133333	711.6	9.12308	0	21.0526	3.7037	7.40741	10.5263	12.5
ww	1.16993	6	70.3704	89.4737	87.5	87.5	6	54.5455	32	62.7451	5.64706	2.23077	719.1	9.21923	3.7037	0	3.92157	3.92157	56.25	73.6842
ww	4.02975	1	68.6275	37.1429	37.5	25	1	33.3333	15	34.0909	0.543324	0.142857	0	0	0	12.5	0	2.27273	9.09091	59.0909
ww	-4.02975	3	50	90.9091	40.9091	100	6	50	32	62.7451	1.84052	1.875	0	0	0	36.3636	13.7255	1.96078	62.8571	62.5
ww	-0.658963	0	62.5	56.6667	22.2222	60	1	12.5	22	36.6667	0.651852	0.285714	0	0	0	33.3333	1.66667	5	26.3158	54.5455
ww	0.658963	5	63.3333	73.6842	45.4545	57.1429	5	55.5556	27	56.25	1.53409	0.625	0	0	1.66667	22.7273	2.08333	2.08333	43.3333	77.7778
ww	-0.455679	5	71.4286	57.1429	39.2857	56.8627	4	33.3333	34	41.9753	0.87523	0.911111	0	0	0	3.57143	2.46914	2.46914	37.8788	60
ww	0.455679	1	81.4815	62.1212	40	66.6667	5	50	47	47.9592	1.14256	0.727273	0	0	0	26.6667	0	2.04082	42.8571	60.7143
ww	-2.59495	3	60.5263	47.8261	33.3333	100	0	0	16	31.3725	0.541889	1	435.2	4.88989	0	20	3.92157	7.84314	10	61.9048
ww	2.59495	6	58.8235	90	38.0952	100	4	66.6667	22	57.8947	1.84539	2.2	431.3	4.84607	1.96078	23.8095	2.63158	5.26316	52.1739	66.6667
ww	0.89812	6	67.5676	68	37.5	100	6	37.5	46	48.9362	1.16815	1.52174	1972.3	11.7399	0	4.16667	6.38298	3.19149	42.5926	57.5
ww	-0.89812	3	57.4468	57.4074	42.5	50	3	100	31	41.8919	0.856052	1.5	1967.6	11.7119	0	2.5	2.7027	2.7027	32	62.5
ww	0.23349	1	61.7021	65.5172	61.1111	81.8182	2	22.2222	41	37.6147	1.03994	0.512821	0	0	1.06383	19.4444	0.917431	0.917431	28.8136	48
ww	-0.23349	8	54.1284	71.1864	52	80	3	37.5	34	36.1702	0.961598	0.666667	0	0	0.917431	18	2.12766	7.44681	34.4828	38.8889
ww	1.78022	4	58.6957	62.963	63.1579	50	0	0	17	29.3103	0.793103	0.8125	0	0	0	0	0	8.62069	17.6471	45.8333
ww	-1.78022	1	58.6207	82.3529	54.1667	75.8621	3	75	17	36.9565	1.26087	1.35294	0	0	0	12.5	2.17391	6.52174	37.037	36.8421
ww	-4.65208	1	77.5862	37.7778	46.1538	56.25	1	100	16	35.5556	0.589206	0.8	1042.2	10.1184	0	7.69231	0	2.22222	20.6897	62.5
ww	4.65208	6	64.4444	79.3103	37.5	75	6	0	35	60.3448	1.6972	1.61111	1025.3	9.95437	0	12.5	5.17241	5.17241	62.2222	53.8462
ww	4.97728	2	58.1818	71.875	52.1739	76.9231	5	71.4286	33	55.9322	1.53814	1.91667	1164.5	10.2149	1.81818	30.4348	1.69492	3.38983	50	65.2174
ww	-4.97728	0	61.0169	50	34.7826	80	1	20	20	36.3636	0.650138	0.909091	1189.3	10.4325	1.69492	13.0435	1.81818	0	28.125	47.8261
ww	-0.161155	3	60.3448	74.2857	69.5652	75	3	42.8571	27	39.1304	1.41848	1	0	0	5.17241	13.0435	1.44928	0	38.7755	40
ww	0.161155	4	71.0145	61.2245	60	61.1111	1	33.3333	16	27.5862	0.704981	0.833333	0	0	0	10	1.72414	6.89655	25.7143	30.4348
ww	-0.599038	1	34.0426	56.25	35.4839	37.5	3	33.3333	30	43.4783	0.756844	0.409091	0	0	0	16.129	2.89855	7.24638	28.2051	63.3333
ww	0.599038	1	56.5217	71.7949	36.6667	70.5882	6	85.7143	27	57.4468	1.32128	0.954545	0	0	1.44928	13.3333	2.12766	2.12766	43.75	64.5161
ww	-0.331206	0	63.2353	62.7907	36	100	2	33.3333	22	34.375	0.730469	0.45	0	0	1.47059	20	0	0	29.2683	43.4783
ww	0.331206	2	64.0625	70.7317	56.5217	64.2857	4	66.6667	32	47.0588	1.36898	0.952381	0	0	0	13.0435	2.94118	5.88235	37.2093	64
ww	0.387023	4	60.7595	66.6667	51.6129	78.5714	4	44.4444	34	39.5349	1.0075	0.966667	0	0	1.26582	12.9032	4.65116	2.32558	37.5	43.3333
ww	-0.387023	3	65.1163	62.5	56.6667	100	4	36.3636	31	39.2405	0.992554	0.8	0	0	0	13.3333	0	1.26582	33.3333	48.3871
ww	0.240051	1	63.6364	52.381	44.4444	37.5	6	66.6667	43	46.7391	0.925435	0.592593	0	0	0	8.33333	0	2.17391	41.9355	56.6667
ww	-0.240051	2	67.3913	58.0645	43.3333	50	9	60	50	50.5051	1.08057	0.871795	0	0	0	13.3333	4.0404	1.0101	47.619	55.5556
ww	1.0145	2	55.5556	73.3333	61.1111	80	2	25	22	32.3529	1.00792	1.5	1334.6	8.95705	0	16.6667	1.47059	5.88235	20.5128	48.2759
ww	-1.0145	6	57.3529	79.4872	51.7241	50	1	20	26	32.0988	0.992144	0.777778	1227.9	8.24094	4.41176	6.89655	0	8.64198	26.6667	38.8889
ww	-2.58496	2	45.7143	43.75	15.7895	0	0	0	7	21.2121	0.29697	0.428571	0	0	0	36.8421	6.06061	9.09091	0	46.6667
ww	2.58496	7	54.5455	100	53.3333	50	6	50	25	71.4286	3.36735	8.5	0	0	3.0303	0	5.71429	0	56.25	84.2105
ww	2.64909	8	55.9524	70.2128	45.9459	61.9048	7	77.7778	39	48.75	1.20441	1.1875	0	0	2.38095	8.10811	5	2.5	35.7143	63.1579
ww	-2.64909	1	52.5	64.2857	36.8421	78.5714	4	50	34	40.4762	0.830281	0.875	0	0	1.25	15.7895	1.19048	5.95238	29.7872	54.0541
ww	0.422691	10	60.3774	75	61.9048	62.5	3	75	23	41.8182	1.38523	1.07692	0	0	3.77358	9.52381	7.27273	7.27273	32	50
ww	-0.422691	2	45.4545	68	50	75	0	0	16	30.1887	0.721903	0.65	0	0	0	10	0	3.77358	25	38.0952
ww	-1.49215	1	58.3333	51.4286	40	36.3636	0	0	11	27.5	0.515625	0.48	0	0	0	16	2.5	2.5	17.8571	50
ww	1.49215	2	70	82.1429	50	68.4211	5	62.5	32	53.3333	1.93939	1.45455	0	0	0	8.33333	1.66667	0	48.5714	60
ww	-2	4	51.3514	73.6842	36.1111	60	6	60	12	24	0.538182	0.833333	981	7.91129	1.35135	16.6667	0	6	20.6897	28.5714
ww	2	4	58	79.3103	71.4286	66.6667	3	30	33	44.5946	1.85811	1.33333	983.7	7.93306	2	0	4.05405	6.75676	26.3158	63.8889
ww	0.351472	1	56.8627	55.1724	36.3636	43.3333	2	28.5714	25	38.4615	0.726496	0.25	1838.3	15.8474	0	4.54545	1.53846	3.07692	23.0769	61.5385
ww	-0.351472	2	60	76.9231	38.4615	64	5	83.3333	27	52.9412	1.37647	1.05263	1514.5	13.056	1.53846	7.69231	0	0	44.8276	63.6364
ww	-0.0191088	2	50.6849	64.8649	44.4444	50	3	100	14	26.9231	0.595571	0.333333	0	0	1.36986	19.4444	0	15.3846	25.7143	29.4118
ww	0.0191088	2	67.3077	74.2857	70.5882	77.7778	4	50	33	45.2055	1.67906	0.45	0	0	1.92308	17.6471	1.36986	0	35.1351	55.5556
ww	-1.38957	6	60.4167	89.6552	63.1579	66.6667	3	27.2727	29	46.0317	2.20952	1.71429	0	0	0	15.7895	4.7619	4.7619	37.1429	57.1429
ww	1.38957	4	55.5556	62.8571	42.8571	60	0	0	10	20.8333	0.452586	0.6	0	0	0	17.8571	2.08333	2.08333	10.3448	36.8421
ww	-2.87447	1	69.0909	61.8421	29.4118	53.8462	5	35.7143	52	44.8276	0.930384	0.772727	2249.4	9.9531	0.909091	35.2941	2.58621	0.862069	33.3333	61.7021
ww	2.87447	10	59.4828	66.6667	38.2979	58.3333	6	35.2941	53	48.1818	1.07483	1.025	2199.3	9.73142	0	17.0213	1.81818	1.81818	38.1579	70.5882
ww	3.72247	1	76.1905	71.875	70	66.6667	6	66.6667	36	54.5455	1.90909	1.18182	1435.9	13.2954	2.38095	10	3.0303	3.0303	52.1739	60
ww	-3.72247	0	69.697	47.8261	40	63.1579	2	100	12	28.5714	0.52381	0.466667	1577.7	14.6083	0	5	0	2.38095	28.125	30
ww	0.30895	0	50	62.5	47.5	63.6364	4	40	40	42.5532	0.945626	0.388889	0	0	0	20	1.06383	3.19149	37.0968	53.125
ww	-0.30895	1	65.9574	62.9032	46.875	57.1429	6	42.8571	36	45	1.0575	0.594595	0	0	1.06383	12.5	2.5	3.75	37.5	52.5
ww	0.304855	3	68.8889	87.0968	71.4286	100	3	75	19	38.7755	2.18112	0.846154	0	0	4.44444	7.14286	0	8.16327	23.0769	56.5217
ww	-0.304855	4	53.0612	76.9231	43.4783	50	0	0	8	17.7778	0.45848	0.571429	0	0	4.08163	4.34783	0	4.44444	12.9032	28.5714
ww	-1.26679	3	67.9487	67.9245	32	70	2	22.2222	35	39.7727	0.912433	0.8	0	0	2.5641	16	0	2.27273	28.8462	55.5556
ww	1.26679	1	59.0909	71.1538	44.4444	72.2222	3	37.5	34	43.5897	1.09597	0.815789	0	0	3.40909	30.5556	2.5641	5.12821	32.0755	68
ww	1	4	63.4615	69.697	47.3684	71.4286	6	60	35	57.377	1.4918	0.652174	0	0	1.92308	15.7895	1.63934	0	47.5	76.1905
ww	-1	3	65.5738	52.5	23.8095	100	2	25	20	38.4615	0.67033	0.37037	0	0	0	14.2857	0	11.5385	30.303	52.6316
ww	0.548893	4	57.0248	79.7101	40.3846	72.7273	5	50	47	40.1709	1.08015	1.11111	0	0	1.65289	17.3077	0	3.4188	37.1795	46.1538
ww	-0.548893	7	66.6667	62.8205	53.8462	20	3	33.3333	45	37.1901	0.925796	1.03448	0	0	0.854701	12.8205	1.65289	4.13223	20.2899	59.6154
ww	0.222392	0	72.4771	65.8228	56.6667	20	4	66.6667	42	40.3846	1.10048	1.51852	0	0	0	13.3333	6.73077	1.92308	20.6349	70.7317
ww	-0.222392	8	60.5769	79.3651	29.2683	20	2	33.3333	40	36.6972	0.908694	1.43333	0	0	4.80769	24.3902	3.66972	5.50459	34.1772	43.3333
ww	-2.40599	1	51.2195	52.381	10	33.3333	0	0	12	30.7692	0.450549	0.5625	878.4	10.98	0	35	2.5641	0	21.4286	54.5455
ww	2.40599	2	71.7949	78.5714	45.4545	28.5714	6	50	28	68.2927	2.21951	4.2	766.5	9.58125	0	18.1818	4.87805	0	47.619	90
ww	1.90046	4	70.9091	87.1795	50	60	3	75	28	43.0769	1.82249	1.41667	889.1	7.40917	0	18.75	3.07692	3.07692	34.0909	61.9048
ww	-1.90046	1	67.6923	65.9091	38.0952	53.8462	0	0	13	23.6364	0.548701	0.76	918.5	7.65417	4.61538	9.52381	1.81818	7.27273	12.8205	50
ww	0.0577155	1	73.6264	59.7015	16.6667	83.3333	6	66.6667	41	46.0674	0.891944	0.8	0	0	0	25	0	0	38.5965	59.375
ww	-0.0577155	2	64.0449	61.4035	40.625	66.6667	7	43.75	47	51.6484	1.12115	0.780488	0	0	0	15.625	2.1978	3.2967	40.2985	83.3333
ww	-0.189825	3	59.5745	60.7143	47.3684	0	0	0	13	26.5306	0.59378	0.647059	0	0	4.25532	26.3158	2.04082	8.16327	34.375	11.7647
ww	0.189825	1	65.3061	65.625	88.2353	80	1	0	21	44.6809	1.68412	1	0	0	2.04082	5.88235	2.12766	0	39.2857	52.6316
ww	-1.68806	1	63.0769	58.5366	41.6667	66.6667	4	80	24	40.678	0.852925	0.64	0	0	1.53846	12.5	1.69492	8.47458	29.6296	50
ww	1.68806	8	45.7627	70.3704	50	83.3333	6	85.7143	31	47.6923	1.17244	1.6	0	0	0	21.875	9.23077	6.15385	41.4634	58.3333
ww	2.35614	0	66.6667	65	30	25	7	63.6364	37	56.0606	1.2013	0.588235	971.2	7.70794	1.66667	20	0	0	55.5556	57.1429
ww	-2.35614	2	68.1818	44.4444	42.8571	43.75	4	57.1429	28	46.6667	0.832432	0.793103	982.4	7.79683	0	19.0476	8.33333	3.33333	35	70
ww	-1.11189	17	54.6512	78.7234	48.7179	100	5	35.7143	43	39.8148	1.14136	1	0	0	0	12.8205	0.925926	4.62963	24.5614	56.8627
ww	1.11189	4	52.7778	75.4386	43.1373	81.8182	4	50	30	34.8837	0.876149	0.941176	0	0	0.925926	13.7255	2.32558	4.65116	21.2766	51.2821
ww	-0.922832	3	61.1111	63.6364	35.7143	50	3	37.5	36	38.7097	0.819734	0.5	0	0	1.38889	7.14286	4.30108	9.67742	32.6923	46.3415
ww	0.922832	1	55.914	67.3077	53.6585	80	6	66.6667	34	47.2222	1.21991	0.857143	0	0	1.07527	12.1951	0	0	36.3636	64.2857
ww	-5.14296	0	64.3564	53.8462	50	61.1111	8	66.6667	45	50.5618	1.0639	0.8	2580.3	13.5805	0	2.77778	0	2.24719	36.5385	70.2703
ww	5.14296	3	58.427	63.4615	29.7297	66.6667	7	41.1765	48	47.5248	0.939934	0.705882	2584.6	13.6032	0	18.9189	2.9703	1.9802	46.1538	50
ww	3.80735	2	70.5882	72.2222	66.6667	80	4	66.6667	23	45.098	1.53333	0.5	1009.1	9.89314	0	13.3333	0	1.96078	44.1176	47.0588
ww	-3.80735	2	66.6667	55.8824	52.9412	60	1	33.3333	15	29.4118	0.652174	0.545455	1066.2	10.4529	1.96078	5.88235	0	3.92157	27.7778	33.3333
ww	0.78099	0	40.8163	50	37.931	33.3333	0	0	9	22.5	0.39375	0.45	0	0	0	13.7931	2.5	10	12	40
ww	-0.78099	7	62.5	88	60	100	5	50	28	57.1429	2.53968	2.25	0	0	0	20	4.08163	6.12245	50	62.069
ww	-1.02647	1	44	59.0909	28.5714	50	1	33.3333	15	31.9149	0.550257	0.368421	0	0	0	10.7143	2.12766	2.12766	21.4286	47.3684
ww	1.02647	0	59.5745	78.5714	52.6316	85.7143	5	62.5	29	58	1.81733	1.25	0	0	2.12766	10.5263	2	2	40.9091	71.4286
ww	2.30812	21	71	73.2394	41.3793	69.697	5	41.6667	54	44.6281	1.23967	2.03333	0	0	1	17.2414	4.95868	2.47934	40.7895	51.1111
ww	-2.30812	2	62.8099	59.2105	48.8889	48.8889	3	100	36	36	0.806667	1.36364	0	0	0.826446	6.66667	0	0	26.7606	58.6207
ww	0.308753	5	66.9355	79.5181	46.3415	70	3	42.8571	34	30.3571	0.965201	1.2963	0	0	0.806452	9.7561	3.57143	5.35714	21.2121	43.4783
ww	-0.308753	8	58.9286	78.7879	56.5217	45.4545	3	25	39	31.4516	1.03605	1.59259	0	0	3.57143	21.7391	0.806452	3.22581	20.4819	53.6585
ww	-0.612977	5	59.7222	79.0698	44.8276	54.8387	3	23.0769	41	44.086	1.26968	1.38462	0	0	0	0	0	0	37.0968	58.0645
ww	0.612977	1	66.6667	62.9032	41.9355	70.9677	2	40	25	34.7222	0.787602	0.864865	0	0	0	19.3548	1.38889	1.38889	20.9302	55.1724
ww	-3.2854	3	71.4286	80	25	57.1429	3	30	37	45.122	1.26341	0.8	914.9	6.01908	0	10	1.21951	4.87805	37.7778	54.0541
ww	3.2854	4	54.878	62.2222	45.9459	50	2	100	25	35.7143	0.791506	0.826087	926.9	6.09803	1.21951	27.027	1.42857	1.42857	20	75
ww	2	3	61.8182	79.4118	66.6667	81.8182	3	30	29	46.0317	1.80839	2.4	830.7	7.03983	0	0	0	0	17.3913	62.5
ww	-2	6	36.5079	82.6087	37.5	50	0	0	14	25.4545	0.552978	0.964286	782.7	6.63305	0	17.5	3.63636	9.09091	20.5882	33.3333
ww	0.304006	10	56.6667	70.5882	53.8462	50	5	50	34	52.3077	1.42657	0.892857	0	0	0	15.3846	10.7692	9.23077	44.1176	61.2903
ww	-0.304006	0	52.3077	55.8824	38.7097	100	3	60	22	36.6667	0.70098	0.529412	0	0	0	16.129	0	8.33333	29.4118	46.1538
ww	-1.99408	1	56.8182	56	42.1053	0	0	0	16	31.3725	0.627451	0.416667	0	0	0	21.0526	1.96078	1.96078	29.0323	35
ww	1.99408	2	60.7843	70.9677	65	60	4	80	22	50	1.59375	1.05556	0	0	0	15	2.27273	2.27273	44	57.8947
ww	-2.46713	2	58.8235	52	45.7143	70.5882	5	71.4286	34	44.1558	0.872848	0.731707	0	0	0	17.1429	2.5974	3.8961	40.4255	50
ww	2.46713	4	61.039	59.5745	50	60	7	58.3333	43	50.5882	1.14567	0.769231	0	0	0	13.3333	2.35294	3.52941	48	54.2857
ww	1.56884	13	63.6364	75	41.6667	57.1429	4	44.4444	47	37.9032	1.02107	1.51852	0	0	0	8.33333	2.41935	0.806452	27.1605	58.1395
ww	-1.56884	6	65.3226	72.8395	41.8605	78.9474	3	25	49	37.1212	0.979368	1.54286	0	0	0.806452	25.5814	4.54545	0	25	58.3333
ww	2.46591	4	78.022	63.3803	45	80	4	30.7692	38	48.1013	1.18303	1	1624.6	9.55647	1.0989	10	0	0	34	72.4138
ww	-2.46591	3	63.2911	66	27.5862	77.7778	2	18.1818	37	40.6593	0.845286	0.755556	1496.6	8.80353	1.26582	34.4828	6.59341	3.2967	36.6197	55
ww	-5.75489	1	59.375	47.3684	23.0769	25	0	0	1	3.44828	0.0551724	0.307692	502.9	8.24426	0	23.0769	0	0	0	14.2857
ww	5.75489	1	75.8621	100	85.7143	100	5	62.5	20	62.5	18.125	3	458.9	7.52295	0	14.2857	0	0	52.6316	76.9231
ww	6.53916	12	60.8696	82.1429	55.5556	57.1429	4	66.6667	23	46.9388	1.66091	2.55556	523.7	5.51263	4.34783	11.1111	2.04082	4.08163	35.7143	61.9048
ww	-6.53916	4	57.1429	64.2857	38.0952	100	0	0	13	28.2609	0.602079	1.44444	571.4	6.01474	2.04082	23.8095	2.17391	0	17.8571	44.4444
ww	-0.287282	1	66.0714	62.1622	21.0526	57.1429	2	66.6667	20	37.037	0.715198	1	951.3	8.64818	3.57143	15.7895	5.55556	3.7037	24.2424	57.1429
ww	0.287282	5	61.1111	75.7576	42.8571	75	5	55.5556	29	51.7857	1.39821	1.5	989.6	8.99636	1.85185	19.0476	1.78571	1.78571	37.8378	78.9474
ww	2.10962	0	79.2079	58.75	38.0952	60.4651	4	36.3636	43	41.3462	0.907818	2.5	2370.5	11.5634	0	0	0.961538	0.961538	29.6875	60
ww	-2.10962	8	61.5385	70.3125	40	69.697	7	43.75	46	45.5446	1.10154	2.80952	2437.4	11.8898	0.961538	2.5	6.93069	2.9703	41.25	61.9048
ww	-2.56986	2	56.7568	78.5714	43.75	57.1429	1	12.5	33	37.5	1.02778	1.92857	1556	9.60494	0	6.25	1.13636	1.13636	29.0909	51.5152
ww	2.56986	7	62.5	70.9091	48.4848	51.7241	2	66.6667	27	36.4865	0.972973	1.20833	1478.2	9.12469	1.13636	6.06061	2.7027	4.05405	21.4286	56.25
ww	-1.95174	2	43.9394	58.6207	35.1351	55.5556	4	66.6667	28	45.1613	0.827957	0.709677	0	0	0	27.027	16.129	9.67742	30.7692	69.5652
ww	1.95174	6	62.9032	69.2308	30.4348	60	6	60	36	54.5455	1.20779	0.888889	0	0	1.6129	4.34783	3.0303	7.57576	41.3793	64.8649
ww	-2	1	58.4906	58.0645	36.3636	57.1429	2	50	20	36.3636	0.713805	1.27273	762.6	7.06111	0	13.6364	5.45455	3.63636	17.8571	55.5556
ww	2	4	50.9091	82.1429	44.4444	81.25	5	55.5556	27	50.9434	1.40094	1.61538	665.5	6.16204	0	22.2222	7.54717	3.77358	41.9355	63.6364
ww	1.98351	4	71.25	75.4386	47.8261	87.5	6	54.5455	39	43.8202	1.34831	1.33333	1388.6	8.21657	0	8.69565	0	0	34.5455	58.8235
ww	-1.98351	10	61.7978	65.4545	41.1765	73.6842	3	60	26	32.5	0.741667	1.5	1513.3	8.95444	0	17.6471	2.5	1.25	24.5614	52.1739
ww	-4.49643	1	53.7313	66.6667	64.5161	76.3158	3	75	22	42.3077	1.23244	1.77778	1008.3	8.47311	0	0	3.84615	1.92308	25	70
ww	4.49643	5	61.5385	75	30	55.5556	1	12.5	23	34.3284	0.811398	1	855.4	7.18824	0	20	5.97015	8.95522	33.3333	35.4839
ww	4.94251	1	63.8298	86.6667	29.4118	76.9231	5	45.4545	29	54.717	1.60731	1.21053	811.6	8.116	0	47.0588	9.43396	5.66038	52.9412	57.8947
ww	-4.94251	1	64.1509	47.0588	42.1053	57.1429	1	33.3333	16	34.0426	0.622157	0.714286	838.6	8.386	0	21.0526	0	2.12766	13.3333	70.5882
ww	-1.13327	1	63.1579	68.0556	28.5714	50	6	33.3333	53	41.7323	0.897638	0.684211	0	0	0.877193	30.9524	0	2.3622	33.7662	54
ww	1.13327	1	60.6299	66.2338	46	72.2222	8	53.3333	53	46.4912	1.11404	0.97561	0	0	0	16	3.50877	2.63158	31.9444	71.4286
ww	2.01057	5	79.2453	73.8095	63.6364	66.6667	4	50	29	46.0317	1.62646	0.666667	0	0	0	9.09091	4.7619	3.1746	38.8889	55.5556
ww	-2.01057	4	57.1429	61.1111	44.4444	60	1	33.3333	15	28.3019	0.614834	0.666667	0	0	0	22.2222	0	1.88679	26.1905	36.3636
ww	-2.822	1	56.4516	60	33.3333	50	1	25	15	30.6122	0.593112	0.37037	1048.2	9.44324	0	25.9259	0	2.04082	24.2424	43.75
ww	2.822	0	67.3469	75.7576	56.25	56	5	38.4615	32	51.6129	1.68602	0.6	1014.7	9.14144	0	6.25	3.22581	1.6129	40	66.6667
ww	2.09516	7	62.1951	72.549	45.1613	30	1	50	20	28.9855	0.766713	0.833333	0	0	0	9.67742	2.89855	2.89855	15.7895	45.1613
ww	-2.09516	15	55.0725	84.2105	54.8387	75	2	18.1818	31	37.8049	1.30427	1.52381	0	0	0	9.67742	3.65854	6.09756	27.451	54.8387
ww	-2.21791	1	62.963	55.8824	25	61.1111	3	33.3333	28	42.4242	0.763636	0.833333	1172.8	9.77333	0	15	3.0303	1.51515	30.5556	56.6667
ww	2.21791	4	54.5455	69.4444	43.3333	66.6667	5	62.5	30	55.5556	1.30952	2.09091	1139.5	9.49583	0	10	5.55556	1.85185	44.1176	75
ww	1.01937	4	61.5385	75	55	100	5	83.3333	28	52.8302	1.61598	1	0	0	1.92308	5	0	1.88679	45.9459	68.75
ww	-1.01937	0	69.8113	54.0541	31.25	50	3	75	17	32.6923	0.618819	0.421053	0	0	0	18.75	1.92308	3.84615	25	45
ww	-4.44846	2	60.5263	52.1739	50	50	0	0	9	21.4286	0.440154	0.8125	0	0	0	6.66667	0	2.38095	15.3846	31.25
ww	4.44846	4	61.9048	84.6154	68.75	80	4	30.7692	37	48.6842	2.27193	1.5	0	0	2.38095	12.5	6.57895	10.5263	47.8261	50
ww	4.05311	6	68.9655	65	72.2222	72.7273	4	66.6667	33	48.5294	1.48142	2	1582.6	12.5603	0	0	1.47059	2.94118	48.7179	48.2759
ww	-4.05311	0	57.3529	51.2821	51.7241	76.9231	2	100	19	32.7586	0.675026	1.11111	1564.2	12.4143	1.47059	20.6897	5.17241	1.72414	35	27.7778
ww	-1.40939	1	53.9683	61.7647	37.931	25	2	50	19	30.6452	0.622789	0.5	0	0	1.5873	20.6897	1.6129	0	14.2857	51.8519
ww	1.40939	3	56.4516	85.7143	48.1481	91.6667	5	50	31	49.2063	1.60568	1	0	0	1.6129	29.6296	3.1746	0	38.2353	62.069
ww	1.43296	6	53.8462	78.5714	44.4444	100	6	33.3333	49	47.1154	1.26724	1.64286	0	0	0	16.6667	2.88462	2.88462	37.3134	64.8649
ww	-1.43296	3	64.4231	62.6866	35.1351	77.7778	3	42.8571	29	37.1795	0.789116	1.03704	0	0	0.961538	10.8108	5.12821	6.41026	21.4286	55.5556
ww	-2.07039	0	65.0794	60.9756	40.9091	68.1818	2	100	13	28.2609	0.613943	1.23529	1011.7	9.28165	0	18.1818	4.34783	2.17391	21.2121	46.1538
ww	2.07039	1	71.7391	78.7879	53.8462	77.7778	5	41.6667	29	46.0317	1.62882	4	972.5	8.92202	4.34783	7.69231	1.5873	0	39.0244	59.0909
ww	2.76553	2	62.8571	90.9091	61.5385	83.3333	5	35.7143	37	51.3889	2.56944	2.25	694.6	6.49159	0	7.69231	15.2778	5.55556	43.3962	73.6842
ww	-2.76553	0	73.6111	56.6038	26.3158	50	0	0	7	20	0.389189	0.5	675.4	6.31215	0	10.5263	0	2.85714	9.09091	38.4615
ww	-1.83007	2	63.1579	66.6667	50	64.2857	3	27.2727	36	38.7097	0.980645	0.6	1601.9	9.4787	0	7.14286	0	2.15054	22.4138	65.7143
ww	1.83007	8	62.3656	77.5862	34.2857	50	4	36.3636	30	39.4737	1.01974	0.735294	1599.7	9.46568	0	17.1429	2.63158	5.26316	33.3333	50
ww	2.42223	5	66.2791	71.9298	41.3793	70	3	60	26	33.3333	0.868687	1.08333	1498.6	9.1378	1.16279	13.7931	2.5641	0	18.3673	58.6207
ww	-2.42223	8	62.8205	81.6327	41.3793	64.2857	4	57.1429	33	38.3721	1.15116	1.8	1609.4	9.81341	2.5641	17.2414	2.32558	3.48837	28.0702	58.6207
ww	1.14296	4	53.1915	84	45.4545	57.8947	5	55.5556	35	53.0303	1.55777	2.33333	0	0	2.12766	4.54545	1.51515	0	54	50
ww	-1.14296	0	75.7576	46	50	68.4211	2	100	16	34.0426	0.641945	0.724138	0	0	1.51515	6.25	2.12766	10.6383	16	54.5455
ww	3.02237	0	62.5	51.4286	47.619	36.8421	2	33.3333	19	33.9286	0.678571	0.947368	1138.4	10.1643	0	0	5.35714	1.78571	27.7778	45
ww	-3.02237	11	64.2857	72.2222	55	72.2222	5	83.3333	28	50	1.47368	5.2	1210.7	10.8098	1.78571	0	1.78571	3.57143	48.5714	52.381
ww	-2.17585	0	66.2791	61.4035	41.3793	77.7778	6	54.5455	37	44.0476	0.971306	1.125	0	0	0	13.7931	2.38095	2.38095	37.931	57.6923
ww	2.17585	4	69.0476	62.069	42.3077	60.8696	6	46.1538	39	45.3488	1.02954	1.33333	0	0	1.19048	11.5385	6.97674	2.32558	38.5965	58.6207
ww	2.37587	12	62.3188	76.7442	46.1538	100	3	20	44	46.3158	1.33158	1.26923	0	0	2.89855	11.5385	5.26316	9.47368	40	53.3333
ww	-2.37587	2	52.6316	60	46.6667	45.4545	2	66.6667	24	34.7826	0.750988	0.722222	0	0	0	13.3333	0	1.44928	23.2558	53.8462
ww	0.584963	8	59.3023	78.4314	51.4286	70	4	28.5714	44	39.2857	1.20663	1.85714	0	0	2.32558	11.4286	1.78571	1.78571	36.7816	48
ww	-0.584963	1	77.6786	63.2184	52	55.3191	3	50	28	32.5581	0.828753	1.07317	0	0	0	12	3.48837	3.48837	21.5686	48.5714
ww	2.63941	4	65.8537	70.3704	57.1429	75	6	100	26	72.2222	2.11508	2	773.7	10.0481	0	0	0	0	66.6667	80
ww	-2.63941	0	58.3333	33.3333	20	75	1	100	14	34.1463	0.472795	0.416667	691.2	8.97662	5.55556	26.6667	2.43902	7.31707	29.6296	42.8571
ww	-1.84327	1	48.6486	75	55.2632	78.9474	3	20	37	43.5294	1.23891	1.22581	0	0	2.7027	7.89474	1.17647	3.52941	37.931	55.5556
ww	1.84327	1	68.2353	62.069	44.4444	70	2	33.3333	26	35.1351	0.807159	0.611111	0	0	0	11.1111	1.35135	1.35135	25	44.7368
ww	1.75132	12	65.5556	67.7966	61.2903	76.9231	5	45.4545	44	46.3158	1.34465	1.625	1926.7	10.4146	1.11111	3.22581	2.10526	2.10526	48.4375	41.9355
ww	-1.75132	0	67.3684	51.5625	58.0645	61.9048	1	25	31	34.4444	0.743687	1.08333	1964.4	10.6184	0	9.67742	1.11111	1.11111	32.2034	38.7097
ww	-4.83289	0	68.9655	45	44.4444	0	0	0	9	24.3243	0.440878	0.6	663.2	6.98105	0	11.1111	0	0	25	23.0769
ww	4.83289	10	64.8649	75	76.9231	66.6667	5	41.6667	32	55.1724	2.2682	1.64286	615.1	6.47474	0	7.69231	5.17241	5.17241	55	55.5556
ww	5.88264	13	57.1429	75	41.0256	71.0526	7	35	55	47.8261	1.20894	1.60606	1898.7	9.21699	3.2967	10.2564	3.47826	6.08696	48.7179	45.9459
ww	-5.88264	3	67.8261	51.2821	54.0541	90	5	71.4286	36	39.5604	0.827173	1.81818	2072.5	10.0607	0	10.8108	0	2.1978	25	58.9744
ww	-2.35755	0	58.4615	65.7895	40.7407	57.1429	4	57.1429	10	20.8333	0.466954	1.22222	1073.9	9.50354	1.53846	7.40741	0	2.08333	15.3846	27.2727
ww	2.35755	4	54.1667	84.6154	72.7273	72.4138	3	37.5	29	44.6154	2.14154	1.3125	1027.4	9.09204	2.08333	9.09091	0	0	34.2105	59.2593
ww	-0.662965	7	76.3889	69.0909	17.6471	81.8182	1	12.5	22	32.8358	0.762638	1.08696	1079.7	7.76763	0	23.5294	1.49254	5.97015	23.8095	48
ww	0.662965	3	62.6866	76.1905	52	57.8947	3	27.2727	31	43.0556	1.31124	2.07692	1035.5	7.44964	1.49254	24	1.38889	1.38889	30.9091	82.3529
ww	2.84435	6	57.1429	66.6667	44.4444	66.6667	6	50	42	48.8372	1.13953	3.2	1263.5	7.43235	1.19048	8.33333	1.16279	0	40	61.1111
ww	-2.84435	2	58.1395	60	38.8889	59.1837	4	40	36	42.8571	0.877551	1.27586	1413	8.31176	0	11.1111	5.95238	9.52381	33.3333	55.5556
ww	2.9542	2	61.1111	75.7576	52.381	80	4	80	28	48.2759	1.44828	0.733333	944.2	8.43036	0	28.5714	0	3.44828	41.6667	59.0909
ww	-2.9542	3	62.069	58.3333	40.9091	45.4545	2	66.6667	18	33.3333	0.690476	0.7	971.5	8.67411	1.72414	18.1818	0	3.7037	24.2424	47.619
ww	-1.28011	2	68.1818	60	60.7143	66.6667	4	50	40	45.977	1.15599	1.08333	1629.3	9.31029	0	7.14286	6.89655	1.14943	36.3636	62.5
ww	1.28011	1	63.2184	63.6364	37.5	64.7059	2	18.1818	35	39.7727	0.865057	0.869565	1550.2	8.85829	0	6.25	0	2.27273	40	39.2857
ww	-1.03103	3	48.8372	76.1905	54.5455	80	6	54.5455	30	60	1.72	1.21429	627	6.74194	2.32558	18.1818	6	0	48.1481	73.913
ww	1.03103	2	54	51.8519	26.087	46.1538	1	33.3333	15	34.8837	0.581395	0.55	609	6.54839	2	21.7391	2.32558	9.30233	23.8095	45.4545
ww	-2.62449	5	64.8649	62.5	46.1538	37.5	1	50	20	30.303	0.700758	0.733333	1066.2	7.61571	0	0	1.51515	1.51515	31.9149	26.3158
ww	2.62449	0	71.2121	68.0851	73.6842	50	4	66.6667	32	43.2432	1.42703	0.65	1129.8	8.07	0	10.5263	4.05405	1.35135	37.5	53.8462
ww	2.67807	4	73.0769	68.4211	57.1429	75	5	45.4545	31	57.4074	1.65844	4	891	8.40566	3.84615	7.14286	1.85185	0	43.3333	75
ww	-2.67807	0	55.5556	56.6667	25	56.25	1	25	18	34.6154	0.602978	0.633333	953.8	8.99811	0	37.5	3.84615	3.84615	31.5789	42.8571
ww	-1	7	59.5588	62.963	41.8182	55.3571	3	37.5	40	41.2371	0.904556	1.32558	2737.6	11.7494	0	5.45455	4.12371	1.03093	39.0625	45.4545
ww	1	0	65.9794	60.9375	54.5455	58.3333	4	21.0526	62	45.5882	1.10551	2.2	2531.9	10.8665	0	6.06061	2.20588	2.20588	37.037	58.1818
ww	0.263034	0	73.2143	73.1707	46.6667	77.7778	4	44.4444	27	48.2143	1.42105	1.2	871.6	7.78214	0	0	0	3.57143	35.4839	64
ww	-0.263034	5	55.3571	64.5161	36	58.8235	1	14.2857	19	33.9286	0.703704	0.708333	873.4	7.79821	1.78571	12	0	5.35714	26.8293	53.3333
ww	-1.48113	3	60.3448	62.8571	47.8261	50	2	16.6667	32	37.6471	0.873412	1.03333	1892	13.2308	0	4.34783	7.05882	3.52941	30.5085	53.8462
ww	1.48113	0	69.4118	69.4915	46.1538	76.6667	4	44.4444	25	43.1034	1.14494	2.85714	2118.1	14.8119	0	11.5385	0	0	37.1429	52.1739
ww	0.90837	5	64.557	62.7451	50	65.5172	1	12.5	27	34.6154	0.828671	0.818182	1761.4	11.2191	0	3.57143	1.28205	3.84615	32.7869	41.1765
ww	-0.90837	0	78.2051	67.2131	58.8235	65.2174	3	50	33	41.7722	1.20675	1.33333	1653.5	10.5318	0	11.7647	3.79747	3.79747	37.2549	50
ww	1.89308	9	66.0714	86.4865	63.1579	63.3333	2	50	20	35.0877	1.63743	2.35714	927.3	8.20619	0	0	3.50877	10.5263	24.1379	46.4286
ww	-1.89308	2	50.8772	75.8621	53.5714	62.5	0	0	12	21.4286	0.610714	1.28571	966.2	8.55044	1.75439	10.7143	1.78571	1.78571	13.5135	36.8421
ww	2.2303	4	63.6364	77.1429	40	58.3333	5	62.5	29	58	1.595	1.57143	1010.8	9.62667	0	10	0	2	46.6667	75
ww	-2.2303	1	60	53.3333	25	60.8696	2	66.6667	20	36.3636	0.626959	0.5625	1033.6	9.84381	0	25	5.45455	10.9091	22.8571	60
ww	-3.90689	3	68.8312	73.5849	66.6667	66.6667	3	37.5	29	31.5217	1.10326	1.18182	1372.1	8.11893	1.2987	8.33333	0	3.26087	26.9231	37.5
ww	3.90689	6	56.5217	73.0769	62.5	87.5	2	50	22	28.5714	0.906404	1.14286	1285.3	7.60533	0	7.5	0	1.2987	26.4151	33.3333
ww	4	10	66.6667	78.125	62.5	83.3333	4	44.4444	34	50	1.84615	2.76923	756.1	6.5181	0	0	7.35294	5.88235	40.9091	66.6667
ww	-4	2	64.7059	59.0909	33.3333	64.2857	1	50	13	27.0833	0.541667	1.25	774.9	6.68017	0	16.6667	2.08333	2.08333	21.875	37.5
ww	-0.125531	0	67.3469	84.8485	31.25	85.7143	5	45.4545	26	49.0566	1.50236	3.625	886.2	8.68824	4.08163	18.75	9.43396	1.88679	47.0588	52.6316
ww	0.125531	2	64.1509	52.9412	47.3684	77.7778	1	16.6667	16	32.6531	0.66562	2.14286	865.7	8.48725	0	5.26316	0	0	15.1515	68.75
ww	3.08746	6	73.5294	74	33.3333	66.6667	4	33.3333	34	44.7368	1.21684	1.13636	1251.5	8.69097	0	38.8889	3.94737	2.63158	36.7347	59.2593
ww	-3.08746	2	64.4737	63.2653	40.7407	75	2	66.6667	25	36.7647	0.821799	0.764706	1383.9	9.61042	0	14.8148	1.47059	0	26	66.6667
ww	-2.96963	9	50.5882	79.0698	59.5238	61.1111	2	100	27	34.1772	1.11733	1.13636	1226.2	7.47683	1.17647	11.9048	2.53165	1.26582	28.8889	41.1765
ww	2.96963	5	56.962	71.1111	58.8235	69.2308	2	22.2222	26	30.5882	0.894989	1.25	1140.7	6.95549	0	8.82353	4.70588	3.52941	20.9302	40.4762
ww	2	1	72.3077	65.9574	33.3333	42.8571	1	20	28	38.3562	0.890411	0.625	1478.8	10.7159	0	5.55556	1.36986	2.73973	35.8974	41.1765
ww	-2	4	53.4247	64.1026	58.8235	82.1429	3	30	28	43.0769	1.12308	0.878788	1528.2	11.0739	1.36986	8.82353	1.53846	1.53846	34.0426	66.6667
ww	1.67807	0	64.7727	52.6316	54.8387	72	6	60	37	49.3333	1.05886	0.815789	2330.8	14.2994	0	9.67742	1.33333	5.33333	40.3846	69.5652
ww	-1.67807	3	69.3333	59.6154	30.4348	64.5161	6	60	41	46.5909	0.94441	0.695652	2723.1	16.7061	1.33333	26.087	0	1.13636	47.3684	45.1613
ww	-2.53842	0	64.4737	55.102	55.5556	52.9412	4	40	31	39.2405	0.877141	0.684211	1101.5	7.10645	0	7.40741	2.53165	2.53165	30.9524	48.6486
ww	2.53842	5	53.1646	69.0476	51.3514	71.4286	6	60	34	44.7368	1.14007	1.15385	1218.3	7.86	1.26582	0	3.94737	7.89474	44.898	44.4444
ww	1.20645	3	64.1791	74.4186	37.5	65.625	5	35.7143	37	47.4359	1.22239	1.88235	2055.9	14.1786	0	4.16667	1.28205	2.5641	41.5094	60
ww	-1.20645	2	67.9487	58.4906	40	68.5714	3	50	26	38.806	0.818072	1.42857	1939.4	13.3752	1.28205	0	2.98507	1.49254	25.5814	62.5
ww	4.58496	17	65.3333	79.5918	57.6923	83.3333	3	33.3333	43	41.3462	1.47665	3.83333	1381.9	7.72011	6.66667	11.5385	5.76923	1.92308	28.7879	63.1579
ww	-4.58496	7	63.4615	71.2121	36.8421	73.3333	1	12.5	21	28	0.677209	1.81818	1391	7.77095	0	15.7895	2.66667	0	20.4082	42.3077
ww	3.55459	4	60	72.7273	36.3636	87.5	6	54.5455	50	47.619	1.13872	0.869565	1806	8.4	1.81818	22.7273	0.952381	2.85714	37.2549	57.4074
ww	-3.55459	2	48.5714	62.7451	42.5926	65.2174	3	21.4286	46	41.8182	0.878182	1.18519	1910.2	8.88465	1.90476	14.8148	1.81818	0	27.2727	63.6364
ww	-0.415037	0	69.3333	73.0769	39.1304	63.6364	3	75	22	39.2857	1.0523	1	1330.7	10.158	1.33333	4.34783	0	1.78571	36.3636	50
ww	0.415037	1	78.5714	63.6364	50	100	1	25	28	37.3333	0.950303	0.8	1357	10.3588	1.78571	8.33333	1.33333	2.66667	26.9231	60.8696
ww	-0.691878	12	60.4167	72.4138	60.5263	75	2	33.3333	33	34.0206	1.05354	1.2	1835.1	9.50829	0	5.26316	3.09278	6.18557	28.5714	48.1481
ww	0.691878	1	72.1649	71.4286	51.8519	58.8235	2	25	31	32.2917	0.949179	1.85714	1795.6	9.30363	0	0	0	0	27.5862	39.4737
ww	2	13	58	86.2069	57.1429	71.4286	3	33.3333	27	54	2.07692	1.93333	821.7	7.08362	6	9.52381	1.51515	0	31.1111	71.4286
ww	-2	2	68.1818	68.8889	28.5714	80	0	0	23	37.7049	0.858112	0.692308	807.6	6.96207	0	28.5714	2	0	13.7931	42.8571
ww	-0.621488	6	62.6506	78.8462	32.2581	70.8333	5	41.6667	39	46.4286	1.20424	1.69565	2147.6	12.8599	1.20482	6.45161	2.38095	1.19048	38.9831	64
ww	0.621488	1	70.2381	61.0169	36	73.6842	3	50	32	38.5542	0.830399	2.28571	2135.1	12.785	0	0	1.20482	0	21.1538	67.7419
ww	4.32193	12	54.4118	78.3784	35.4839	77.7778	5	62.5	32	52.459	1.274	1.93333	864.5	6.70155	1.47059	25.8065	6.55738	1.63934	46.5116	66.6667
ww	-4.32193	3	70.4918	53.4884	33.3333	75	3	30	28	41.1765	0.784926	1.11111	918	7.11628	0	11.1111	2.94118	0	21.6216	64.5161
ww	7.03342	4	60	78.7879	54.5455	61.5385	4	44.4444	30	50.8475	1.64506	1.05556	807.8	7.08596	0	22.7273	5.08475	3.38983	43.75	59.2593
ww	-7.03342	2	54.2373	56.25	40.7407	61.5385	1	20	17	30.9091	0.607879	0.733333	913.6	8.01404	0	11.1111	1.81818	1.81818	21.2121	45.4545
ww	2.0889	0	57.8947	48.4848	50	33.3333	7	53.8462	35	54.6875	1.07489	1.45455	0	0	0	8.33333	1.5625	3.125	51.2195	60.8696
ww	-2.0889	2	64.0625	48.7805	39.1304	55.5556	4	66.6667	29	50.8772	0.930326	0.675676	0	0	0	4.34783	7.01754	3.50877	51.5152	50
ww	-0.756074	9	60.3604	65.6716	40.9091	68	6	37.5	55	41.9847	0.951083	0.671875	2590.9	10.7062	0.900901	15.9091	2.29008	8.39695	36.2637	55
ww	0.756074	2	69.4656	63.7363	45	56.25	8	50	49	44.1441	1.05143	0.703704	2848.2	11.7694	0.763359	15	0	0.900901	34.3284	59.0909
ww	-1.49099	3	61.1111	78.7879	42.8571	71.4286	5	71.4286	29	52.7273	1.49856	1	897.3	8.23211	0	28.5714	3.63636	1.81818	44	60
ww	1.49099	4	45.4545	56	40	69.2308	2	40	19	35.1852	0.667305	0.481481	873	8.00917	0	13.3333	1.85185	11.1111	21.2121	57.1429
ww	3.31079	2	65	79.4872	76.1905	69.2308	2	25	27	36.9863	1.70706	1.15385	0	0	0	0	1.36986	4.10959	26.087	55.5556
ww	-3.31079	4	63.0137	73.913	44.4444	54.5455	0	0	13	21.6667	0.585802	0.565217	0	0	0	3.7037	0	6.66667	20.5128	23.8095
ww	-0.622765	1	58.5714	63.4146	65.5172	83.3333	3	33.3333	23	43.3962	1.21509	1.1	0	0	1.42857	10.3448	3.77358	0	29.7297	75
ww	0.622765	3	69.8113	70.2703	25	50	0	0	25	35.7143	0.822981	0.913043	0	0	0	18.75	2.85714	2.85714	36.5854	34.4828
ww	-2.3505	0	65.6716	56.8182	52.1739	63.6364	2	100	20	35.0877	0.783626	0.9	1429.7	11.5298	0	0	0	0	24.2424	50
ww	2.3505	4	57.8947	75.7576	50	71.4286	4	36.3636	30	44.7761	1.27612	1.4375	1605	12.9435	0	12.5	2.98507	1.49254	43.1818	47.8261
ww	3.31228	1	78.0822	63.1579	56.25	66.6667	4	66.6667	28	50	1.30357	1.41176	1130.3	8.76202	0	18.75	1.78571	0	44.1176	59.0909
ww	-3.31228	0	60.7143	55.8824	40.9091	54.5455	1	20	28	38.3562	0.767123	0.772727	1157.8	8.97519	1.78571	4.54545	2.73973	2.73973	36.8421	43.75
ww	1.45003	1	79.1667	63.1579	70	64.2857	5	45.4545	26	48.1481	1.35948	1.42857	0	0	0	10	0	0	47.3684	50
ww	-1.45003	5	70.3704	52.6316	50	43.75	1	16.6667	17	35.4167	0.735577	0.875	0	0	0	12.5	0	2.08333	36.8421	30
ww	2.33529	1	64.1791	65.1163	62.5	72.7273	5	83.3333	29	49.1525	1.37218	1.0625	0	0	1.49254	12.5	0	3.38983	35.2941	68
ww	-2.33529	0	57.6271	64.7059	32	44.4444	2	50	24	35.8209	0.72877	0.594595	0	0	0	32	7.46269	7.46269	34.8837	37.5
ww	-2.13386	1	52.6316	62.5	52.7778	57.8947	3	18.75	42	42.8571	1.01786	2.35714	482.8	2.77471	0	5.55556	5.10204	2.04082	37.3134	54.8387
ww	2.13386	2	68.3673	62.6866	45.1613	73.3333	4	44.4444	32	42.1053	0.982456	0.96875	522.4	3.0023	2.04082	25.8065	1.31579	6.57895	37.5	47.2222
ww	0.886343	5	52.6316	73.3333	66.6667	85.7143	3	42.8571	32	43.8356	1.46978	1.4375	1225.3	9.42538	0	3.7037	1.36986	2.73973	27.2727	68.9655
ww	-0.886343	2	60.274	72.7273	31.0345	37.5	1	100	17	29.8246	0.680373	1.23077	1221.2	9.39385	0	10.3448	1.75439	0	26.6667	33.3333
ww	-3.53423	6	48.1481	57.6923	28.5714	37.5	2	66.6667	17	36.9565	0.643759	0.722222	0	0	0	14.2857	4.34783	0	14.8148	68.4211
ww	3.53423	4	58.6957	85.1852	31.5789	70	6	66.6667	31	57.4074	1.55338	0.882353	0	0	4.34783	21.0526	1.85185	3.7037	42.3077	71.4286
ww	-0.228269	10	61.1765	78.8462	42.4242	45.4545	2	20	34	35.0515	0.993127	0.941176	0	0	3.52941	18.1818	5.15464	8.24742	32.3944	42.3077
ww	0.228269	6	73.1959	67.6056	57.6923	87.5	3	60	30	35.2941	1.00692	1.4	0	0	2.06186	11.5385	2.35294	3.52941	21.1538	57.5758
ww	-3.12928	2	61.1111	54.5455	51.4286	42.4242	4	50	37	39.3617	0.843465	0.575758	2135.4	11.6054	0	8.57143	3.19149	3.19149	31.8182	57.1429
ww	3.12928	1	70.2128	68.1818	42.8571	61.7021	6	54.5455	42	46.6667	1.18559	0.666667	2246.4	12.2087	0	0	2.22222	1.11111	45.4545	48.5714
ww	3.96963	3	62.2642	72.7273	45	52.6316	5	83.3333	22	56.4103	1.49487	1	1361.4	14.7978	0	15	0	2.5641	48	71.4286
ww	-3.96963	0	64.1026	52	28.5714	57.8947	1	33.3333	20	37.7358	0.668954	0.583333	1300.6	14.137	5.12821	28.5714	1.88679	5.66038	27.2727	55
ww	-0.23078	5	59.6154	64.5161	33.3333	50	1	25	20	35.0877	0.729825	0.608696	0	0	1.92308	28.5714	1.75439	5.26316	39.3939	29.1667
ww	0.23078	1	57.8947	60.6061	70.8333	66.6667	4	66.6667	25	48.0769	1.37019	0.684211	0	0	0	4.16667	1.92308	1.92308	35.4839	66.6667
ww	0.206451	2	54.717	72.4138	54.1667	33.3333	1	33.3333	14	24.1379	0.673321	0.823529	0	0	0	4.16667	0	3.44828	16.6667	29.4118
ww	-0.206451	7	41.3793	83.3333	70.5882	60	3	42.8571	19	35.8491	1.48518	1.47059	0	0	0	11.7647	3.77358	9.43396	27.5862	45.8333
ww	-1.20163	0	65.2174	46.6667	43.75	50	2	40	18	33.9623	0.624906	0.777778	0	0	0	18.75	0	0	20	52.1739
ww	1.20163	1	56.6038	80	47.8261	68.4211	5	50	25	54.3478	1.60024	2.7	0	0	7.54717	13.0435	6.52174	0	53.3333	56.25
ww	2.32193	0	70.1493	63.8298	45	50	5	45.4545	39	52	1.24429	1.33333	1043.3	7.34718	0	20	4	4	46.6667	60
ww	-2.32193	2	60	53.3333	40	80	3	75	28	41.791	0.803674	0.892857	856.4	6.03099	0	16.6667	8.95522	4.47761	36.1702	55
ww	0.422691	1	59.5506	60.3774	52.7778	66.6667	5	55.5556	38	45.7831	1.07229	0.757576	0	0	2.24719	16.6667	1.20482	4.81928	41.3793	56
ww	-0.422691	1	69.8795	58.6207	44	57.8947	5	55.5556	38	42.6966	0.932584	0.923077	0	0	1.20482	4	5.61798	5.61798	39.6226	47.2222
ww	1.64386	3	75	68.75	43.75	56.5217	4	57.1429	31	49.2063	1.31217	1.3	1040.7	8.19449	0	18.75	4.7619	3.1746	32.2581	65.625
ww	-1.64386	1	49.2063	67.7419	34.375	72.2222	2	20	24	37.5	0.762097	0.571429	1034.1	8.14252	0	15.625	1.5625	3.125	31.25	56.25
ww	-1.42884	3	62.9032	56.4103	43.4783	50	1	25	17	32.0755	0.662893	0.882353	832.4	7.23826	0	21.7391	0	1.88679	25.641	50
ww	1.42884	4	73.5849	74.359	50	83.3333	5	83.3333	30	48.3871	1.50854	1.21429	861.7	7.49304	1.88679	7.14286	3.22581	4.83871	43.5897	56.5217
ww	2.71621	7	65.8537	92.5926	57.1429	80	4	50	26	54.1667	2.77604	2.5	473.6	5.32135	2.43902	14.2857	2.08333	4.16667	43.75	75
ww	-2.71621	2	66.6667	56.25	25	50	0	0	8	19.5122	0.360225	0.533333	466.4	5.24045	0	25	2.43902	2.43902	7.40741	42.8571
ww	0.896164	3	65	87.1795	61.9048	76.9231	5	62.5	35	47.9452	2.21286	2.45455	0	0	0	9.52381	2.73973	1.36986	35.7143	64.5161
ww	-0.896164	5	57.5342	64.2857	35.4839	54.5455	1	33.3333	13	21.6667	0.451905	0.40625	0	0	0	25.8065	0	8.33333	12.8205	38.0952
ww	-0.27711	1	66.6667	57.8947	42.1053	60	7	63.6364	44	57.1429	1.20635	0.647059	0	0	0	21.0526	1.2987	1.2987	46.5116	70.5882
ww	0.27711	2	55.8442	53.4884	29.4118	87.5	5	62.5	27	47.3684	0.828947	0.47619	0	0	1.2987	41.1765	1.75439	1.75439	42.1053	57.8947
ww	-2.21723	5	60	66.6667	50	68	3	50	30	35.2941	0.882353	1.46154	0	0	0	8.82353	3.52941	2.35294	40	30
ww	2.21723	1	52.9412	60	70	55.5556	4	100	34	40	1.13333	0.928571	0	0	2.35294	7.5	1.17647	1.17647	33.3333	50
ww	0.777608	1	67.5	75.9259	38.4615	78.5714	5	62.5	42	43.75	1.2069	0.5	0	0	0	11.5385	1.04167	6.25	40.678	48.6486
ww	-0.777608	0	61.4583	59.322	51.3514	60	4	100	29	36.25	0.828571	0.439024	0	0	0	10.8108	2.5	6.25	24.0741	61.5385
ww	2.3356	3	62.8571	75	42.3077	66.6667	5	71.4286	29	48.3333	1.30128	0.645161	0	0	2.85714	30.7692	3.33333	3.33333	43.5897	57.1429
ww	-2.3356	3	65	56.4103	42.8571	50	2	40	26	37.1429	0.768473	0.454545	0	0	0	9.52381	4.28571	8.57143	25	57.6923
ww	-0.104337	0	61.7647	61.9048	46.1538	70	4	57.1429	32	41.0256	0.929915	0.606061	0	0	0	15.3846	1.28205	6.41026	40.4255	41.9355
ww	0.104337	2	60.2564	59.5745	58.0645	76.9231	4	66.6667	30	44.1176	1.07537	0.777778	0	0	0	9.67742	1.47059	1.47059	38.0952	53.8462
ww	-1.45457	1	47.4576	53.5714	38.7097	75	1	16.6667	20	35.7143	0.658482	1.33333	1601.3	13.9243	0	6.45161	3.57143	0	26.4706	50
ww	1.45457	0	60.7143	73.5294	50	66.6667	5	55.5556	32	54.2373	1.51864	2.13333	1511	13.1391	0	0	5.08475	3.38983	46.4286	61.2903
ww	3.83289	1	66.0377	71.4286	44.4444	66.6667	6	66.6667	31	59.6154	1.57981	0.8125	1062.5	10.119	1.88679	11.1111	5.76923	5.76923	58.6207	60.8696
ww	-3.83289	0	55.7692	41.3793	39.1304	44.4444	2	40	20	37.7358	0.632988	0.166667	1043.1	9.93429	0	26.087	1.88679	3.77358	28.5714	55.5556
ww	0.899473	0	67.9012	52.7273	46.1538	64.2857	3	75	31	40.7895	0.825987	0.6	0	0	0	0	2.63158	2.63158	33.3333	48.6486
ww	-0.899473	1	51.3158	66.6667	51.3514	58.3333	4	44.4444	40	49.3827	1.21067	0.956522	0	0	0	13.5135	1.23457	0	47.2727	53.8462
ww	0.715023	4	43.4211	69.697	48.8372	61.5385	1	25	22	32.3529	0.768382	0.769231	0	0	1.31579	13.9535	1.47059	4.41176	22.2222	52.1739
ww	-0.715023	3	66.1765	77.7778	47.8261	66.6667	3	37.5	32	42.1053	1.30144	0.464286	0	0	0	13.0435	1.31579	10.5263	30.303	51.1628
ww	-0.825971	0	48.9362	47.8261	54.1667	50	1	50	15	30.6122	0.625555	0.454545	716.4	7.4625	0	8.33333	0	6.12245	17.6471	60
ww	0.825971	6	69.3878	82.3529	40	100	4	44.4444	23	48.9362	1.59858	1.63636	807.4	8.41042	0	0	4.25532	4.25532	52.1739	45.8333
ww	1.97728	0	83.5821	60.7143	63.6364	57.1429	4	44.4444	30	45.4545	1.17133	0.857143	0	0	0	9.09091	0	0	28.9474	67.8571
ww	-1.97728	3	57.5758	71.0526	32.1429	73.3333	2	20	26	38.806	0.853731	0.837838	0	0	0	25	2.98507	4.47761	39.2857	36.3636
ww	0.936435	2	53.5714	80	53.8462	57.1429	4	26.6667	32	51.6129	1.60573	1.28571	0	0	0	15.3846	1.6129	1.6129	41.1765	64.2857
ww	-0.936435	0	54.8387	58.8235	35.7143	61.5385	0	0	18	32.1429	0.622768	0.466667	0	0	0	17.8571	0	5.35714	20	46.1538
ww	-0.242857	0	72	61.1111	28.5714	40	0	0	12	26.087	0.543478	0.235294	0	0	0	21.4286	0	8.69565	20.5882	41.6667
ww	0.242857	2	73.913	79.4118	58.3333	86.3636	4	40	24	48	1.84	1.5	0	0	2.17391	8.33333	2	10	38.8889	71.4286
ww	-1.78427	0	59.6154	51.6129	42.8571	76.9231	1	25	19	36.5385	0.703704	1	691.3	6.64712	1.92308	4.7619	0	5.76923	36.5854	36.3636
ww	1.78427	6	78.8462	63.4146	63.6364	66.6667	5	55.5556	27	51.9231	1.42105	0.869565	673.2	6.47308	0	9.09091	1.92308	5.76923	48.3871	57.1429
ww	1	11	70.8861	69.6429	39.1304	70	4	50	39	42.3913	1.08029	1.88235	1022.6	5.98012	3.79747	8.69565	5.43478	2.17391	36.9231	55.5556
ww	-1	3	70.6522	63.0769	44.4444	67.8571	4	50	31	39.2405	0.925673	1.27586	1029.9	6.02281	0	14.8148	6.32911	5.06329	30.3571	60.8696
ww	1.074	0	65.2174	80	43.75	100	5	45.4545	26	55.3191	1.69645	1.18182	0	0	0	6.25	0	2.12766	41.9355	81.25
ww	-1.074	1	65.9574	58.0645	18.75	66.6667	1	33.3333	15	32.6087	0.589465	0.391304	0	0	2.12766	25	2.17391	8.69565	20	56.25
ww	-1.56343	2	67.1233	55.102	41.6667	35.7143	0	0	13	27.6596	0.560875	0.9375	0	0	0	8.33333	0	2.12766	22.2222	35
ww	1.56343	6	57.4468	77.7778	65	73.6842	4	33.3333	36	49.3151	1.78293	2	0	0	2.12766	5	4.10959	1.36986	44.898	58.3333
ww	-2.60407	8	50	76.4706	41.1765	66.6667	4	80	28	49.1228	1.19298	0.863636	535.1	4.2808	0	17.6471	1.75439	1.75439	34.2857	72.7273
ww	2.60407	3	61.4035	65.7143	27.2727	57.1429	1	50	28	41.1765	0.838235	0.529412	549	4.392	0	22.7273	2.94118	4.41176	23.5294	58.8235
ww	2.13465	2	51.2195	42.8571	25	80	3	50	16	34.0426	0.516942	0.2	0	0	0	25	2.12766	4.25532	28.5714	38.4615
ww	-2.13465	1	44.6809	71.4286	61.5385	75	6	54.5455	27	65.8537	1.93445	0.692308	0	0	0	15.3846	2.43902	2.43902	57.1429	75
ww	-0.841302	0	62.6374	56.1404	64.7059	71.4286	7	43.75	60	48	1.18054	1.36111	0	0	0	2.94118	2.4	0.8	37.931	71.0526
ww	0.841302	2	69.6	62.069	28.9474	47.3684	3	42.8571	37	40.6593	0.84707	1.33333	0	0	0	5.26316	4.3956	1.0989	43.8596	35.2941
ww	-1.34314	1	59.2593	68.75	43.1818	77.7778	4	30.7692	42	36.5217	0.876522	0.621622	0	0	0	4.54545	0	2.6087	32.8947	43.5897
ww	1.34314	5	66.087	67.1053	56.4103	73.0769	5	45.4545	45	41.6667	1.14087	0.902439	0	0	0	7.69231	0	3.7037	31.25	56.8182
ww	-7.14466	1	60.6061	57.5	34.6154	44.4444	0	0	6	15.7895	0.306502	0.46875	1022	9.82692	0	19.2308	0	5.26316	13.6364	18.75
ww	7.14466	2	57.8947	86.3636	81.25	33.3333	4	33.3333	34	51.5152	3.26263	2.14286	1100.2	10.5788	0	6.25	3.0303	1.51515	42.5	65.3846
ww	4.3339	6	62.963	72.549	40	61.9048	3	42.8571	35	44.8718	1.13582	0.9	1455	9.15094	0	3.33333	0	6.41026	35	55.2632
ww	-4.3339	3	51.2821	65	44.7368	66.6667	2	33.3333	32	39.5062	0.880423	0.928571	1389.3	8.73774	0	13.1579	6.17284	3.7037	27.451	60
ww	0.630766	0	59.6491	58.8235	30.4348	47.8261	2	33.3333	24	38.7097	0.735484	0.869565	0	0	0	8.69565	3.22581	1.6129	29.5455	61.1111
ww	-0.630766	0	70.9677	70.4545	38.8889	62.5	5	45.4545	30	52.6316	1.35965	1.25	0	0	0	5.55556	1.75439	1.75439	41.1765	69.5652
ww	1.12156	1	48.2759	64.2857	44.4444	63.1579	7	36.8421	52	47.7064	1.03761	1.11538	0	0	0	6.66667	0.917431	2.75229	38.1579	69.697
ww	-1.12156	4	69.7248	61.8421	30.303	61.1111	6	85.7143	40	45.977	0.963749	1.02439	0	0	0	12.1212	6.89655	8.04598	35.7143	55.5556
ww	-4.45396	1	68.0851	53.125	20	33.3333	1	100	11	24.4444	0.425514	0.32	0	0	0	33.3333	2.22222	11.1111	16	35
ww	4.45396	1	55.5556	84	65	84.6154	5	100	27	57.4468	2.3501	1.76923	0	0	2.22222	5	2.12766	4.25532	46.875	80
ww	1.77138	6	64.2857	88.8889	60	90.9091	4	57.1429	28	54.902	2.56209	2.5	806.9	8.67634	0	6.66667	1.96078	1.96078	55.1724	54.5455
ww	-1.77138	0	56.8627	44.8276	45.4545	45.4545	0	0	9	21.4286	0.390306	0.5	771.6	8.29677	0	0	2.38095	2.38095	11.1111	40
ww	0.643065	7	65.1376	66.1972	47.3684	67.7419	4	44.4444	43	37.069	0.918299	0.77551	0	0	0	10.5263	0	4.31034	32.5301	48.4848
ww	-0.643065	5	71.5517	67.4699	51.5152	51.5152	5	35.7143	44	40.367	1.08897	0.742857	0	0	1.72414	12.1212	0	2.75229	33.8028	52.6316
ww	-2.02975	0	62.3656	58.6207	62.8571	50	3	27.2727	35	35.7143	0.897683	0.612903	1207.5	6.32199	0	5.71429	2.04082	3.06122	26.4706	56.6667
ww	2.02975	2	69.3878	73.5294	43.3333	91.6667	5	45.4545	37	39.7849	1.11398	0.702703	1301.8	6.81571	0	16.6667	1.07527	3.22581	41.3793	37.1429
ww	2.37504	4	59.0164	88.8889	52	71.4286	3	50	22	40	1.525	0.7	882.8	7.61034	0	24	1.81818	9.09091	44.4444	31.5789
ww	-2.37504	0	65.4545	55.5556	68.4211	60	1	50	16	26.2295	0.655738	0.588235	720.1	6.20776	0	15.7895	0	0	11.1111	48
ww	-0.748461	9	52.5424	80.6452	46.4286	100	5	71.4286	26	57.7778	1.62328	1.58333	113.9	1.09519	1.69492	14.2857	2.22222	2.22222	51.7241	68.75
ww	0.748461	1	64.4444	48.2759	31.25	75	1	20	21	35.5932	0.616037	0.625	107.7	1.03558	0	25	5.08475	3.38983	19.3548	53.5714
ww	0.520832	3	65.2778	76.5957	36	45.4545	4	44.4444	38	45.7831	1.22088	0.615385	0	0	0	20	2.40964	4.81928	36.8421	53.3333
ww	-0.520832	2	45.7831	63.1579	46.6667	43.75	2	50	27	37.5	0.819079	0.958333	0	0	0	17.7778	4.16667	5.55556	23.4043	64
ww	-2.09192	7	62.069	69.4444	36.3636	45	0	0	5	13.5135	0.313514	0.513514	756.1	7.95895	3.44828	13.6364	0	5.40541	14.2857	12.5
ww	2.09192	0	56.7568	85.7143	87.5	62.5	4	33.3333	25	43.1034	3.18966	1.5	825.4	8.68842	5.40541	6.25	1.72414	0	30.5556	63.6364
ww	1.96083	4	63.0769	63.4146	54.1667	61.1111	6	50	52	41.9355	1.04839	1.25581	0	0	2.30769	14.5833	6.45161	3.22581	26.7857	54.4118
ww	-1.96083	11	45.1613	73.2143	45.5882	56.6667	5	62.5	52	40	0.953846	1	0	0	3.22581	13.2353	0	3.84615	36.5854	45.8333
ww	1.10434	6	57.377	88.5714	50	58.3333	3	37.5	28	41.1765	1.47751	1.26087	0	0	1.63934	11.5385	7.35294	5.88235	38.0952	46.1538
ww	-1.10434	0	61.7647	61.9048	53.8462	60	1	50	17	27.8689	0.676815	0.526316	0	0	0	11.5385	0	9.83607	11.4286	50
ww	-0.615857	0	67.1429	65.9574	56.5217	70.8333	4	57.1429	33	41.7722	1.12463	0.913043	0	0	0	17.3913	2.53165	1.26582	35.2941	53.5714
ww	0.615857	7	64.557	64.7059	46.4286	56	2	40	26	37.1429	0.889177	0.827586	0	0	0	3.57143	1.42857	7.14286	34.0426	43.4783
ww	-3.67807	1	58.3333	60	54	92.8571	2	50	33	34.7368	0.817337	0.690476	1752.6	8.15163	0.833333	16	2.10526	2.10526	27.7778	43.9024
ww	3.67807	7	56.8421	72.2222	56.0976	68.75	4	21.0526	51	42.5	1.22348	1	1615.9	7.51581	2.10526	14.6341	0.833333	2.5	40	46
ww	5.88264	14	61.3861	74.1935	53.8462	70.5882	5	26.3158	60	44.7761	1.33011	1.35	2018.5	8.58936	0.990099	15.3846	7.46269	2.98507	33.3333	65.9574
ww	-5.88264	3	64.9254	66.6667	34.0426	81.8182	2	40	34	33.6634	0.751815	0.888889	2313.5	9.84468	0	14.8936	0	0	25.8065	46.1538
ww	1.20859	1	67.5676	68	75	66.6667	6	66.6667	32	62.7451	2.11052	1	0	0	0	8.33333	3.92157	0	53.8462	72
ww	-1.20859	3	50.9804	46.1538	28	63.6364	1	100	11	29.7297	0.473818	0.46875	0	0	0	24	0	2.7027	32	25
ww	2.05445	1	65.2174	64	42.5	56.4103	6	54.5455	51	41.129	0.945968	0.711538	0	0	0	7.5	0	3.22581	36.9048	50
ww	-2.05445	3	67.7419	63.0952	50	59.375	6	50	50	43.4783	1.05712	0.714286	0	0	0.806452	7.5	0.869565	5.21739	36	57.5
ww	-4.12102	2	50.6849	62.1622	36.1111	44.4444	4	50	34	43.038	0.849128	0.9375	1293.5	8.50987	1.36986	13.8889	2.53165	0	42	44.8276
ww	4.12102	4	63.2911	58	55.1724	60	6	42.8571	37	50.6849	1.17768	1.17647	1260.8	8.29474	0	13.7931	4.10959	2.73973	37.8378	63.8889
ww	1.90046	1	70.3297	64.0625	44.4444	66.6667	7	77.7778	36	50	1.19737	1.11111	0	0	0	0	5.55556	6.94444	45.283	63.1579
ww	-1.90046	0	73.6111	54.717	36.8421	46.6667	3	50	38	41.7582	0.835165	0.37037	0	0	0	5.26316	1.0989	4.3956	35.9375	55.5556
ww	-1.25634	1	68.6747	50.8772	50	41.6667	1	25	20	33.3333	0.674797	0.5	0	0	0	3.84615	3.33333	11.6667	27.7778	41.6667
ww	1.25634	0	60	72.2222	58.3333	76.6667	4	26.6667	41	49.3976	1.48193	0.76	0	0	1.66667	0	1.20482	6.0241	49.1228	50
ww	0.313158	7	61.1111	95.4545	78.5714	77.7778	4	80	27	46.5517	4.18966	3.14286	641.3	6.82234	0	7.14286	3.44828	3.44828	38.0952	68.75
ww	-0.313158	2	72.4138	61.9048	31.25	66.6667	0	0	4	11.1111	0.238683	0.5	632.1	6.72447	0	18.75	0	11.1111	4.54545	21.4286
ww	-3.71425	4	73.3333	68.1818	37.5	54.5455	1	50	19	32.2034	0.805085	1.03846	0	0	6.66667	12.5	1.69492	3.38983	28.2051	40
ww	3.71425	3	66.1017	71.7949	60	90	4	50	24	40	1.24211	2.71429	0	0	5.08475	5	3.33333	0	31.8182	62.5
ww	4.02975	4	76.4706	67.9487	45.8333	55.8824	6	33.3333	61	46.5649	1.2499	1.75	2720.6	11.6764	0	4.16667	3.05344	1.52672	32.8947	65.4545
ww	-4.02975	5	58.0153	67.1053	34.5455	72.973	4	57.1429	38	37.2549	0.800064	0.865385	2291.3	9.83391	0	7.27273	0.980392	1.96078	32.0513	54.1667
ww	-1.32193	5	60.4938	81.6327	43.75	75	4	100	27	38.5714	1.15714	1.85714	0	0	1.23457	18.75	2.85714	1.42857	26.087	62.5
ww	1.32193	1	65.7143	73.913	37.5	57.1429	2	50	27	33.3333	0.864198	1.26667	0	0	1.42857	8.33333	2.46914	2.46914	18.3673	56.25
ww	2.09516	0	68.4211	76.9231	50	84.6154	4	50	27	52.9412	1.67647	2	1156.4	10.7074	0	5.55556	1.96078	0	44.4444	62.5
ww	-2.09516	1	52.9412	55.5556	37.5	73.3333	1	33.3333	18	31.5789	0.596491	1.3	1197.7	11.0898	0	8.33333	0	0	23.0769	50
ww	-1.62149	1	73.6111	67.9245	42.1053	73.6842	4	26.6667	35	44.8718	1.15385	1.63636	1549.3	10.3287	0	10.5263	0	0	38.4615	57.6923
ww	1.62149	3	66.6667	61.5385	42.3077	50	3	30	28	38.8889	0.866667	1.75	1543.6	10.2907	1.28205	11.5385	0	1.38889	32.0755	57.8947
ww	1.36257	4	63.5294	66.6667	48.3871	51.7241	2	25	34	37.7778	0.944444	0.604651	1362.2	7.784	2.35294	16.129	0	4.44444	31.746	51.8519
ww	-1.36257	0	70	68.254	48.1481	80	3	50	34	40	1.05882	0.705882	1338	7.64571	2.22222	22.2222	2.35294	2.35294	33.3333	51.6129
ww	-2.36457	0	64.9123	45.9459	35	53.8462	2	66.6667	17	37.7778	0.652525	0.5	0	0	0	25	0	6.66667	36.6667	40
ww	2.36457	1	66.6667	63.3333	60	66.6667	6	54.5455	33	57.8947	1.53251	1.5	0	0	0	20	3.50877	0	54.0541	65
ww	-1	4	73.913	56.8627	44.4444	50	2	33.3333	25	37.3134	0.804571	1.125	0	0	1.44928	16.6667	1.49254	0	37.2093	37.5
ww	1	4	64.1791	62.7907	62.5	44.4444	4	44.4444	32	46.3768	1.2429	2	0	0	2.98507	8.33333	2.89855	1.44928	43.1373	55.5556
ww	4.59991	0	80.3922	68.2927	50	50	6	85.7143	33	61.1111	1.73148	1.28571	1190.9	11.3419	0	10	11.1111	1.85185	51.7241	72
ww	-4.59991	1	53.7037	48.2759	28	42.1053	1	20	18	35.2941	0.57754	0.785714	1283.2	12.221	0	12	1.96078	3.92157	31.7073	50
ww	-1.98351	4	58.5714	63.4146	41.3793	77.7778	2	40	20	34.4828	0.75431	0.75	0	0	0	3.44828	1.72414	13.7931	26.4706	45.8333
ww	1.98351	2	58.6207	73.5294	54.1667	60	4	40	32	45.7143	1.32571	0.666667	0	0	1.72414	4.16667	2.85714	4.28571	36.5854	58.6207
ww	0.857981	0	86.2069	53.3333	16.6667	68.9655	5	50	47	47	0.908667	0.848485	0	0	0	8.33333	0	3	41.1765	59.375
ww	-0.857981	5	68	58.8235	40.625	70.9677	6	66.6667	45	51.7241	1.10051	1.02381	0	0	1	18.75	5.74713	8.04598	46.6667	83.3333
ww	-2.73697	0	55.814	52.0833	63.1579	57.1429	3	37.5	37	36.6337	0.851485	2.75	0	0	0	2.63158	3.9604	0	25.8065	53.8462
ww	2.73697	6	61.3861	74.1935	46.1538	54.2857	4	44.4444	37	43.0233	1.17442	1.71429	0	0	1.9802	10.2564	8.13953	6.97674	47.9167	36.8421
ww	1.16046	14	65.8537	72.2222	32.1429	90	1	25	20	31.25	0.753676	1.2381	0	0	2.43902	14.2857	1.5625	4.6875	24.4444	47.3684
ww	-1.16046	4	70.3125	75.5556	52.6316	66.6667	3	25	34	41.4634	1.32683	1.78571	0	0	1.5625	5.26316	2.43902	0	27.7778	67.8571
ww	1.75607	6	63.8889	71.7391	53.8462	75	3	30	37	44.5783	1.28386	0.913043	0	0	2.77778	3.84615	3.61446	3.61446	34.8837	55
ww	-1.75607	2	51.8072	65.1163	45	50	2	50	25	34.7222	0.778904	0.777778	0	0	2.40964	7.5	1.38889	2.77778	28.2609	46.1538
ww	-0.231947	6	74.1379	74.4186	53.3333	83.3333	4	57.1429	28	52.8302	1.70231	1.35294	0	0	0	13.3333	0	7.54717	51.3514	56.25
ww	0.231947	1	69.8113	48.6486	43.75	60	0	0	18	31.0345	0.587438	0.695652	0	0	0	37.5	0	8.62069	25.5814	46.6667
ww	-4.75489	4	77.0833	62.1622	45.4545	63.6364	0	0	10	21.2766	0.510638	1.23077	758.2	7.98105	0	27.2727	0	0	12.5	40
ww	4.75489	3	68.0851	87.5	60	66.6667	3	60	20	41.6667	1.95833	3.6	711.9	7.49368	0	0	0	2.08333	37.8378	54.5455
ww	4	2	64.6018	67.1233	42.5	69.3878	6	46.1538	43	43.4343	1.04427	1.22581	1997.5	9.42217	0	20	5.05051	3.0303	39.1304	53.3333
ww	-4	3	69.697	60.8696	46.6667	76.4706	5	29.4118	47	41.5929	0.957604	2	2186.2	10.3123	0	6.66667	1.76991	1.76991	32.8767	57.5
ww	-1.92283	3	60.2941	60.9756	44.4444	69.5652	3	50	28	37.8378	0.829991	0.730769	0	0	0	11.1111	0	8.10811	29.1667	53.8462
ww	1.92283	6	64.8649	70.8333	46.1538	66.6667	4	57.1429	31	45.5882	1.20483	1.11538	0	0	0	15.3846	5.88235	2.94118	39.0244	55.5556
ww	1.97491	5	70.4762	62.1622	51.6129	64.2857	6	42.8571	42	40	0.976744	1.04348	0	0	0	0	0.952381	2.85714	34.5238	61.9048
ww	-1.97491	8	80	65.4762	38.0952	78.9474	6	85.7143	43	40.9524	1.02381	1.06977	0	0	0.952381	19.0476	5.71429	4.7619	37.8378	48.3871
ww	-2.90689	3	62.766	66.1017	40	45	1	20	22	30.9859	0.710409	0.357143	0	0	0	25.7143	2.8169	7.04225	31.25	30.4348
ww	2.90689	2	67.6056	68.75	69.5652	47.0588	4	25	41	43.617	1.40764	0.676471	0	0	0	13.0435	2.12766	7.44681	33.8983	60
ww	2.39232	1	59.7222	69.7674	27.5862	62.5	1	100	8	19.0476	0.403361	0.666667	0	0	2.77778	27.5862	2.38095	2.38095	8.33333	33.3333
ww	-2.39232	12	57.1429	91.6667	66.6667	100	4	36.3636	34	47.2222	2.47917	3.44444	0	0	2.38095	0	4.16667	4.16667	30.2326	72.4138
ww	-1.27563	5	64.7727	66.6667	58.0645	59.4595	4	44.4444	40	40.8163	1.12245	2.09091	0	0	1.13636	0	6.12245	1.02041	32.3944	62.963
ww	1.27563	3	72.449	67.6056	37.037	70	2	22.2222	32	36.3636	0.890909	2.5	0	0	2.04082	7.40741	1.13636	1.13636	33.3333	41.9355
ww	1.8365	3	75.5102	86.4865	75	80	2	28.5714	35	42.6829	2.61433	3.33333	0	0	2.04082	8.33333	2.43902	1.21951	28.2609	61.1111
ww	-1.8365	5	56.0976	71.7391	38.8889	0	0	0	8	16.3265	0.382507	0.730769	0	0	1.21951	22.2222	2.04082	6.12245	13.5135	25
ww	-4.56071	3	41.5094	63.6364	67.7419	71.4286	4	100	21	47.7273	1.4053	1.16667	786.2	8.10515	0	12.9032	4.54545	0	31.0345	80
ww	4.56071	1	65.9091	68.9655	20	50	1	25	18	33.9623	0.71159	0.409091	752	7.75258	0	26.6667	3.77358	5.66038	36.3636	32.2581
ww	5.49185	7	74.359	86.2069	50	84.6154	5	62.5	27	61.3636	2.65909	1.78571	734	8.84337	0	10	6.81818	9.09091	60	66.6667
ww	-5.49185	0	79.5455	40	33.3333	28.5714	1	100	9	23.0769	0.376068	0.181818	927.3	11.1723	0	22.2222	0	0	13.7931	50
ww	-1.37851	1	69.0265	60.2564	48.5714	48.1481	4	36.3636	46	40.708	0.938776	0.861111	2843.6	12.5823	0.884956	5.71429	0.884956	0	44.1558	33.3333
ww	1.37851	2	68.1416	55.8442	66.6667	57.8947	7	50	49	43.3628	1.06522	0.827586	2911.5	12.8827	0	5.55556	3.53982	3.53982	39.7436	51.4286
ww	0.263034	0	61.9048	56.4103	50	63.6364	0	0	16	27.5862	0.599287	0.6875	1424.4	11.7719	0	12.5	0	1.72414	18.1818	57.1429
ww	-0.263034	1	75.8621	81.8182	42.8571	85	3	37.5	29	46.0317	1.66865	1.2	1409.4	11.6479	1.72414	0	3.1746	1.5873	43.5897	50
ww	-2.04439	3	53.8462	85.7143	58.3333	82.3529	3	60	25	44.6429	1.65816	1.23529	968.1	8.96389	1.92308	4.16667	3.57143	3.57143	36.1111	60
ww	2.04439	1	64.2857	63.8889	40	64.7059	1	100	14	26.9231	0.603077	0.692308	958.1	8.8713	0	15	1.92308	0	14.2857	41.6667
ww	3.64386	1	64.4444	75.8621	68.75	78.5714	4	50	26	50	1.875	2.71429	1347.9	13.8959	0	6.25	1.92308	1.92308	46.875	55
ww	-3.64386	2	61.5385	53.125	45	40	0	0	12	26.6667	0.533333	0.565217	1277.9	13.1742	0	10	4.44444	6.66667	24.1379	31.25
ww	1.8625	0	69.0141	73.4694	40.9091	80	3	33.3333	27	42.8571	1.17033	0.894737	1382.3	10.3157	0	18.1818	0	4.7619	37.2093	55
ww	-1.8625	2	68.254	62.7907	45	65	1	25	26	36.6197	0.85446	1.5	1216.9	9.08134	1.5873	5	2.8169	4.22535	26.5306	59.0909
ww	-0.847997	3	59.6491	58.8235	56.5217	73.0769	6	60	34	53.125	1.26172	1.33333	1365.7	11.2868	0	0	1.5625	3.125	57.8947	46.1538
ww	0.847997	1	59.375	42.1053	53.8462	61.5385	3	60	24	42.1053	0.79257	1.08333	1633.6	13.5008	0	3.84615	0	3.50877	41.1765	43.4783
ww	2.61891	11	57.2917	52.7273	60.9756	54.5455	5	50	36	46.1538	1.05495	1.54167	1202.5	6.91092	0	9.7561	5.12821	1.28205	38.9831	68.4211
ww	-2.61891	1	75.641	61.0169	31.5789	53.8462	3	25	42	43.75	0.947917	1.5	1308.3	7.51897	0	21.0526	3.125	1.04167	47.2727	39.0244
ww	2.45943	1	70.3704	73.6842	50	50	4	66.6667	28	49.1228	1.47368	1	1307.9	11.7829	0	0	1.75439	0	38.2353	65.2174
ww	-2.45943	1	59.6491	61.7647	34.7826	50	2	40	18	33.3333	0.678571	0.611111	1243.7	11.2045	0	8.69565	0	1.85185	26.3158	50
ww	-2.68806	1	70.2381	52.5424	36	63.6364	6	42.8571	46	42.9907	0.820731	0.916667	1819.5	9.52618	1.19048	12	0.934579	1.86916	31.4286	64.8649
ww	2.68806	5	65.4206	68.5714	35.1351	47.3684	8	66.6667	44	52.381	1.21843	1.28125	1831.4	9.58848	4.6729	16.2162	2.38095	7.14286	47.4576	64
ww	0.243926	0	57.732	73.2143	51.2195	66.6667	2	50	21	34.4262	0.954098	1.46667	0	0	0	4.87805	3.27869	0	18.9189	58.3333
ww	-0.243926	7	60.6557	81.0811	41.6667	81.25	1	12.5	35	36.0825	1.04811	1.23077	0	0	0	12.5	2.06186	7.21649	26.7857	48.7805
ww	-5.65821	1	58.6207	58.8235	33.3333	60	3	60	28	41.1765	0.796078	0.454545	0	0	0	22.2222	1.47059	4.41176	36.7347	52.6316
ww	5.65821	1	72.0588	63.2653	47.3684	75	5	41.6667	45	51.7241	1.25616	0.727273	0	0	0	10.5263	0	0	41.1765	66.6667
ww	2	3	65.0407	66.25	46.5116	71.875	7	50	52	42.9752	1.05719	0.853659	2550.4	10.4525	0.813008	18.6047	2.47934	0.826446	36.8421	53.3333
ww	-2	4	62.8099	63.1579	46.6667	88.8889	6	75	50	40.6504	0.945904	1	2466.2	10.1074	0.826446	11.1111	3.25203	4.06504	33.75	53.4884
ww	-3.24793	0	64.8148	48.5714	26.3158	58.3333	2	66.6667	18	38.2979	0.646277	0.407407	0	0	0	10.5263	0	10.6383	30.303	57.1429
ww	3.24793	1	70.2128	69.697	42.8571	70	6	50	32	59.2593	1.54733	1.5	0	0	0	7.14286	0	1.85185	51.4286	73.6842
ww	-0.868755	3	54.8387	64.7059	32.1429	27.2727	2	100	21	32.8125	0.65625	0.44	0	0	0	25	0	6.25	17.1429	51.7241
ww	0.868755	3	54.6875	82.8571	48.2759	69.2308	4	50	31	50	1.52381	1.08333	0	0	0	20.6897	0	1.6129	35.2941	67.8571
ww	2.07529	8	62.6016	70.1299	60.8696	70.9677	5	35.7143	59	42.7536	1.28261	1.08	2108.8	8.07969	2.43902	13.0435	6.52174	8.69565	34.9398	54.5455
ww	-2.07529	3	60.1449	65.0602	45.4545	53.8462	3	27.2727	41	33.3333	0.779661	0.611111	2023.6	7.75326	1.44928	12.7273	1.62602	1.62602	29.8701	39.1304
ww	3.32193	14	67.8571	73.6842	50	66.6667	6	60	32	58.1818	1.71483	3.07143	893	8.04505	1.78571	11.1111	12.7273	1.81818	51.5152	68.1818
ww	-3.32193	0	60	48.4848	31.8182	100	2	33.3333	19	33.9286	0.583147	1.33333	987.3	8.89459	0	22.7273	3.57143	0	26.3158	50
ww	0.874469	1	75	64.2857	64.2857	63.6364	5	55.5556	27	49.0909	1.37455	1.85714	872.5	7.86036	0	0	1.81818	3.63636	48.1481	50
ww	-0.874469	3	49.0909	51.8519	50	50	2	22.2222	20	35.7143	0.727513	0.818182	920.8	8.2955	0	10.7143	0	3.57143	35.7143	35.7143
ww	0.874469	4	60.7407	56.0976	47.1698	63.6364	6	60	51	43.2203	0.911679	1.85	2842.8	11.2364	0	3.77358	2.54237	4.23729	43.6782	41.9355
ww	-0.874469	1	73.7288	56.3218	58.0645	74.0741	7	31.8182	64	47.4074	1.09688	1.4359	2968.9	11.7348	0	3.22581	2.22222	2.96296	43.9024	52.8302
ww	-0.777608	3	70.5882	63.0952	40	57.1429	3	37.5	40	36.036	0.824671	1.29167	2202.9	9.57783	0	14.2857	3.6036	0	30.2632	48.5714
ww	0.777608	6	68.4685	69.7368	51.4286	84.6154	5	33.3333	52	43.6975	1.21261	1.73333	2022.6	8.79391	0.900901	5.71429	0.840336	5.04202	36.9048	60
ww	1.16993	2	72.8972	67.9487	62.069	44.4444	5	55.5556	37	38.9474	1.1576	1.3	2017.2	9.98614	0	10.3448	1.05263	2.10526	30.9091	50
ww	-1.16993	3	57.8947	69.0909	50	66.6667	3	33.3333	36	33.6449	0.863855	0.666667	1871	9.26238	0	10	2.80374	8.41121	32.0513	37.931
ww	-4.24793	1	71.9298	56.0976	37.5	57.1429	0	0	19	34.5455	0.703247	0.8	1202	10.7321	0	18.75	0	3.63636	35.2941	33.3333
ww	4.24793	1	61.8182	64.7059	66.6667	66.6667	4	44.4444	28	49.1228	1.42198	1.88889	1194.5	10.6652	0	4.7619	5.26316	0	43.9024	62.5
ww	1	0	54.0541	65	52.9412	66.6667	4	66.6667	29	44.6154	1.10051	1.2	1395.6	10.0403	0	2.94118	4.61538	4.61538	36.3636	61.9048
ww	-1	0	67.6923	63.6364	38.0952	28.5714	3	33.3333	30	40.5405	0.908667	0.761905	1504.2	10.8216	0	4.7619	0	4.05405	35	47.0588
ww	-0.716207	7	70.5882	80.5556	53.3333	52.9412	3	23.0769	36	43.9024	1.5993	2.6	880.1	6.61729	1.96078	13.3333	6.09756	1.21951	34	59.375
ww	0.716207	3	60.9756	66	40.625	71.4286	0	0	14	27.451	0.625272	1.09524	819.5	6.16165	2.43902	15.625	3.92157	1.96078	19.4444	46.6667
ww	4.16993	11	68.9655	90	33.3333	73.6842	2	100	24	39.3443	1.42623	1.52632	868.9	7.30168	0	27.7778	3.27869	3.27869	31.8182	58.8235
ww	-4.16993	3	72.1311	68.1818	41.1765	80	0	0	16	27.5862	0.701149	1.77778	970	8.15126	1.63934	5.88235	5.17241	0	10	66.6667
ww	0.932886	1	62.6866	54.7619	40	80	0	0	13	27.6596	0.545056	1.15385	842.1	7.38684	0	12	6.38298	2.12766	21.2121	42.8571
ww	-0.932886	3	70.2128	78.7879	57.1429	100	4	30.7692	34	50.7463	1.83467	2.2	785.6	6.89123	2.12766	14.2857	4.47761	4.47761	45.2381	60
ww	-1	1	69.4444	50	36.3636	41.6667	6	75	31	46.9697	0.867133	0.857143	2290.2	16.5957	0	13.6364	0	3.0303	42.5532	57.8947
ww	1	2	71.2121	57.4468	42.1053	50	7	63.6364	39	54.1667	1.15323	1.09524	2091.3	15.1543	0	5.26316	2.77778	1.38889	50	63.6364
ww	2.9386	3	73.913	70.5882	55.5556	68.1818	4	33.3333	38	45.2381	1.35714	1.25	1306.5	8.53922	1.44928	5.55556	2.38095	1.19048	39.2157	54.5455
ww	-2.9386	3	60.7143	60.7843	45.4545	70.8333	2	33.3333	23	33.3333	0.736842	0.787879	1286.1	8.40588	1.19048	12.1212	2.89855	5.7971	29.4118	44.4444
ww	4.39232	11	77.4194	95.8333	71.4286	71.4286	5	55.5556	25	58.1395	6.00775	4	555.4	7.50541	0	0	4.65116	4.65116	50	70.5882
ww	-4.39232	4	60.4651	50	29.4118	40	0	0	3	9.67742	0.166452	1.28571	554.4	7.49189	0	11.7647	0	0	4.16667	28.5714
ww	1.58496	2	71.1538	72.973	26.6667	100	5	45.4545	32	46.3768	1.14838	1.54545	1143.7	9.45207	0	26.6667	2.89855	2.89855	43.1818	52
ww	-1.58496	3	63.7681	56.8182	48	54.1667	3	60	21	40.3846	0.870793	1.14286	1164	9.61983	0	8	0	0	27.027	73.3333
ww	1	13	65.1515	88.3721	39.1304	72.7273	2	33.3333	25	37.8788	1.31579	1.85714	1356.9	10.2795	4.54545	13.0435	6.06061	3.0303	40.9091	31.8182
ww	-1	0	66.6667	59.0909	68.1818	66.6667	0	0	19	28.7879	0.76	1.33333	1421	10.7652	0	4.54545	0	1.51515	11.6279	60.8696
mw	6.72792	1	64.8649	87.5	84.6154	87.5	4	80	26	50	3.7	2	0	0	8.10811	0	1.92308	7.69231	38.7097	66.6667
mw	-6.72792	2	59.6154	61.2903	33.3333	38.4615	0	0	5	13.5135	0.27027	0.4	0	0	0	23.8095	2.7027	2.7027	12.5	15.3846
mw	-0.0955777	7	59.2105	66.6667	41.9355	68.1818	4	80	33	40.2439	0.926829	0.885714	0	0	0	16.129	4.87805	3.65854	31.9149	51.4286
mw	0.0955777	0	57.3171	68.0851	48.5714	61.5385	5	55.5556	33	43.4211	1.07895	0.857143	0	0	0	5.71429	0	2.63158	33.3333	58.0645
[truncated: 740 more rows]

## Sheet: BPtperReturnGame
Events	RQ	BPT/SGOp
1	7.27612	1.25
1	-7.27612	0
1	-2.37672	0.466667
1	2.37672	0.866667
1	1	1
1	-1	1.55556
1	0.538866	0.625
1	-0.538866	0.333333
1	0.960107	1.83333
1	-0.960107	0.333333
1	-2.87447	1.1
1	2.87447	0.9
1	2.02554	1
1	-2.02554	0.777778
1	3.63227	1.25
1	-3.63227	0.125
1	-1.46566	0
1	1.46566	0.75
1	-0.345497	0.538462
1	0.345497	0.230769
1	-1.56884	0.555556
1	1.56884	0.777778
1	-3.86507	1.125
1	3.86507	0.555556
1	6.10154	1.71429
1	-6.10154	0.142857
1	-0.475579	1.33333
1	0.475579	0.928571
1	0.807355	0.857143
1	-0.807355	1
1	-0.671377	0.875
1	0.671377	1.11111
1	-2.83458	0.875
1	2.83458	1.14286
1	5.14749	0.636364
1	-5.14749	0.916667
1	-0.510195	1
1	0.510195	0
1	1.51785	2.42857
1	-1.51785	0.428571
1	1.07529	0.555556
1	-1.07529	0.888889
1	-0.5025	0.5
1	0.5025	0.6
1	-4.02975	1.23077
1	4.02975	1
1	3.65821	1.14286
1	-3.65821	1
1	-0.577976	0.8
1	0.577976	0.454545
1	-0.356144	1
1	0.356144	0.666667
1	-0.156119	0.375
1	0.156119	0.888889
1	1.0614	1.16667
1	-1.0614	0.545455
1	-1.34395	0.642857
1	1.34395	0.692308
1	-3.47249	0.285714
1	3.47249	1.5
1	2.16993	0.625
1	-2.16993	0.222222
1	-0.494765	0.0833333
1	0.494765	1
1	-1.72583	0.6
1	1.72583	0.777778
1	1.3356	0.923077
1	-1.3356	0.5
1	-3.07039	0.6
1	3.07039	0.888889
1	4.93074	0.846154
1	-4.93074	0.615385
1	0.544321	0.75
1	-0.544321	1
1	-2.73039	0.285714
1	2.73039	1.71429
1	2.03953	1.09091
1	-2.03953	0.545455
1	-0.485427	1.44444
1	0.485427	0.888889
1	-0.389947	1.33333
1	0.389947	0.444444
1	-0.390459	0.333333
1	0.390459	1.41667
1	-5.44294	0.909091
1	5.44294	0.5
1	6.87036	1
1	-6.87036	0.125
1	-1.0902	0.7
1	1.0902	0.45
1	1.64046	1.85714
1	-1.64046	0.142857
1	-1.974	0.375
1	1.974	1
1	-0.623437	0.625
1	0.623437	1
1	-1.92961	2.375
1	1.92961	0.142857
1	2.16146	0.909091
1	-2.16146	0.9
1	0.765535	0.466667
1	-0.765535	0.866667
1	5.60486	0.777778
1	-5.60486	0.2
1	2.22607	1.3
1	-2.22607	0.4
1	-1.848	1.16667
1	1.848	0.5
1	3.77259	1.44444
1	-3.77259	0.222222
1	-0.574694	0.285714
1	0.574694	1.42857
1	1.34792	0.666667
1	-1.34792	0
1	1.44478	0.357143
1	-1.44478	0.466667
1	3.10852	0.857143
1	-3.10852	0.142857
1	-1	0.444444
1	1	0.5
1	1.22239	1.25
1	-1.22239	0.625
1	-2.37851	0.166667
1	2.37851	1.36364
1	2.14975	0.555556
1	-2.14975	0.944444
1	-1.75899	0.714286
1	1.75899	1.5
1	1.74846	0.928571
1	-1.74846	0.8
1	-3.16993	0.473684
1	3.16993	1.11111
1	4.58496	0.888889
1	-4.58496	0.222222
1	1.09954	0.888889
1	-1.09954	0.777778
1	-2.42321	0.545455
1	2.42321	1.2
1	1.91754	0.666667
1	-1.91754	0.428571
1	-1.88136	0.454545
1	1.88136	0.727273
1	-0.0356239	0.692308
1	0.0356239	1.15385
1	-5.20945	0.888889
1	5.20945	1.375
1	4.9542	0.777778
1	-4.9542	0.666667
1	-0.5025	0.266667
1	0.5025	0.5625
1	0.489038	0.333333
1	-0.489038	1.11111
1	1.65896	1
1	-1.65896	0.375
1	3.16993	0.714286
1	-3.16993	1.06667
1	0.947533	0.9
1	-0.947533	0.4
1	2.38466	1.3
1	-2.38466	0.555556
1	0.710493	1.5
1	-0.710493	0.444444
1	3	0.818182
1	-3	0.636364
1	-3.48543	0.5
1	3.48543	0.666667
1	-0.29956	0.142857
1	0.29956	1.5
1	-2.32193	0.545455
1	2.32193	1.55556
1	1.58496	0.642857
1	-1.58496	0.357143
1	-1.66985	0.625
1	1.66985	1.06667
1	1.078	0.818182
1	-1.078	0.272727
1	-4.32193	0.333333
1	4.32193	2
1	3.58496	0.214286
1	-3.58496	1
1	-2.074	0.142857
1	2.074	0.846154
1	3.22239	1
1	-3.22239	0.571429
1	1.28951	0.428571
1	-1.28951	1.2
1	0.321928	0.666667
1	-0.321928	1.08333
1	-1.37851	1.07692
1	1.37851	0.769231
1	3.12928	1.125
1	-3.12928	0.75
1	-3.16993	0.222222
1	3.16993	1.75
1	0.662965	0.75
1	-0.662965	0.8125
1	2.87447	1
1	-2.87447	0.5
1	0.378512	0.375
1	-0.378512	1.28571
1	-1	1.33333
1	1	0.384615
1	-2.66297	0.777778
1	2.66297	1.11111
1	-1.70044	1.125
1	1.70044	1.28571
1	2.11548	1.11111
1	-2.11548	0.3
1	6.67243	0.75
1	-6.67243	0.125
1	-0.581171	0.875
1	0.581171	0.444444
1	-0.851677	0.444444
1	0.851677	1.375
1	1.82443	0.555556
1	-1.82443	0.555556
1	0.132104	0.8
1	-0.132104	0.2
1	0.354843	0.545455
1	-0.354843	0.727273
1	-1.16993	1.625
1	1.16993	0.222222
1	1.71272	0.692308
1	-1.71272	0.166667
1	-1.75207	0.222222
1	1.75207	1.125
1	2.0156	1.1
1	-2.0156	0.5
1	0.257158	0.125
1	-0.257158	1.22222
1	-4.26303	0.727273
1	4.26303	0.6
1	4.96578	1
1	-4.96578	0.111111
1	-1	0.428571
1	1	0.846154
1	-1.40988	0.625
1	1.40988	1
1	1.18903	1
1	-1.18903	0.5
1	-1.9386	0.4375
1	1.9386	0.722222
1	1.14684	0.714286
1	-1.14684	1.07692
1	-0.146841	1.28571
1	0.146841	0.142857
1	-3	0.625
1	3	1.125
1	-0.179324	0.769231
1	0.179324	0.692308
1	-2.45943	0.5
1	2.45943	0.714286
1	4.60881	0.583333
1	-4.60881	0.416667
1	0.366782	0.692308
1	-0.366782	1.07692
1	-3.49558	1.27273
1	3.49558	0.545455
1	-0.899071	1.14286
1	0.899071	0.375
1	1.70782	0.5
1	-1.70782	0.866667
1	-3.54432	0.125
1	3.54432	1.5
1	2.94342	1.14286
1	-2.94342	0.333333
1	-0.0888093	1.18182
1	0.0888093	0.727273
1	-0.966053	0.571429
1	0.966053	1.25
1	-0.758992	0.5
1	0.758992	0.428571
1	1.4021	1.07143
1	-1.4021	1.28571
1	0.814968	1.22222
1	-0.814968	0.4
1	-4.14296	0.75
1	4.14296	1.22222
1	3.79256	0.555556
1	-3.79256	0.555556
1	1.1375	0.705882
1	-1.1375	1
1	-0.152003	0.888889
1	0.152003	1
1	-1.76553	1.54545
1	1.76553	0.916667
1	1.76553	0.875
1	-1.76553	0.5
1	2.16993	0.857143
1	-2.16993	0.25
1	-2.81714	0.181818
1	2.81714	0.818182
1	2.03242	1.15385
1	-2.03242	1.07143
1	-6.44294	0.666667
1	6.44294	1
1	7.56986	1.33333
1	-7.56986	0.555556
1	-1.7425	0.846154
1	1.7425	1
1	1.60486	1.2
1	-1.60486	1.1
1	1.47393	1.42857
1	-1.47393	0.714286
1	-2.25987	0.466667
1	2.25987	1.125
1	3.61086	1
1	-3.61086	0.333333
1	-3.29278	1.44444
1	3.29278	0.444444
1	3.39232	0.777778
1	-3.39232	0.555556
1	0.807355	0.909091
1	-0.807355	0.636364
1	0.356144	0
1	-0.356144	0.4
1	-1.2578	0.125
1	1.2578	1.125
1	1	0.5
1	-1	0.111111
1	-2.32193	0.333333
1	2.32193	1
1	1.22948	0.6
1	-1.22948	0.1
1	-3.14975	0.142857
1	3.14975	1.33333
1	0.68226	0.714286
1	-0.68226	1
1	2.74024	0.764706
1	-2.74024	0.470588
1	-2.152	0.111111
1	2.152	1.33333
1	2.36565	0.7
1	-2.36565	0.666667
1	-0.381871	0.666667
1	0.381871	0.933333
1	1.30625	0.846154
1	-1.30625	0.384615
1	-4.16993	0.125
1	4.16993	0.625
1	3.32193	1.57143
1	-3.32193	0.25
1	-1.6477	0.4
1	1.6477	0.666667
1	-0.791413	1
1	0.791413	0.25
1	-1.21632	0.727273
1	1.21632	1.63636
1	0.234465	1.1
1	-0.234465	0.727273
1	-1.16227	0.571429
1	1.16227	1.42857
1	1.18442	1
1	-1.18442	0.625
1	-5.89482	0.714286
1	5.89482	0.933333
1	4.70044	1.5
1	-4.70044	0.75
1	0.584963	1.15385
1	-0.584963	0.666667
1	0.0780025	1.3
1	-0.0780025	1.1
1	1.09115	1.3
1	-1.09115	1
1	2.32193	0.363636
1	-2.32193	1
1	0.523562	0.888889
1	-0.523562	1
1	-1.49476	0.785714
1	1.49476	1.3125
1	-1.85798	0.333333
1	1.85798	1
1	-0.822213	0.25
1	0.822213	0.692308
1	-1.28951	0.4
1	1.28951	0.6
1	2.34395	0.6
1	-2.34395	0.785714
1	-5.93074	0.363636
1	5.93074	0.818182
1	2.09954	1.77778
1	-2.09954	0.555556
1	-1.40439	0.9
1	1.40439	0.8
1	-1.28011	0.636364
1	1.28011	1.18182
1	-4.04439	0.571429
1	4.04439	1.42857
1	4.58496	1.5
1	-4.58496	0.846154
1	2.15528	1.15385
1	-2.15528	0.692308
1	1.20163	1.33333
1	-1.20163	0.222222
1	-0.459432	1.25
1	0.459432	0.583333
1	-2.9386	0.75
1	2.9386	1
1	-4.45943	0.222222
1	4.45943	1.44444
1	2.28011	0.923077
1	-2.28011	1
1	-3.39232	0.625
1	3.39232	1.71429
1	4.16993	0.875
1	-4.16993	0.25
1	-0.862496	0.6
1	0.862496	0.714286
1	-1.58496	0.75
1	1.58496	1.125
1	-1.80735	0.25
1	1.80735	0.888889
1	4.32193	1.3
1	-4.32193	0.272727
1	-2.16993	0.666667
1	2.16993	1.125
1	1	0.636364
1	-1	0.363636
1	5.32193	0.909091
1	-5.32193	0.0909091
1	0.0687128	0.857143
1	-0.0687128	0.928571
1	-1.07276	0.888889
1	1.07276	0.777778
1	0.932886	0.692308
1	-0.932886	1.15385
1	0.856875	1
1	-0.856875	0.818182
1	-1.83007	0.625
1	1.83007	1.28571
1	3.06413	0.6
1	-3.06413	0.111111
1	-0.736966	0.631579
1	0.736966	0.833333
1	-0.0389941	1.09091
1	0.0389941	1.36364
1	-2.57075	0
1	2.57075	1.71429
1	-0.522421	0.857143
1	0.522421	0.8125
1	-3.22239	0.125
1	3.22239	1.875
1	3.97728	1.375
1	-3.97728	0.666667
1	1.06088	0.555556
1	-1.06088	0.1
1	-1.03037	0.375
1	1.03037	0.714286
1	-1.91754	0.545455
1	1.91754	0.916667
1	1.91073	1.55556
1	-1.91073	1.22222
1	-1.01381	0.615385
1	1.01381	0.8
1	-2.9542	0.555556
1	2.9542	0.666667
1	4.10852	0.545455
1	-4.10852	0.454545
1	0.0108068	0.769231
1	-0.0108068	1.38462
1	0.249978	0.714286
1	-0.249978	0.25
1	-2.04629	0.818182
1	2.04629	0.545455
1	0.107915	1.18182
1	-0.107915	1
1	1.12553	0.25
1	-1.12553	0.909091
1	-4.04924	0.125
1	4.04924	1.125
1	4.9542	0.833333
1	-4.9542	0.411765
1	-2.72489	0.444444
1	2.72489	0.888889
1	2.14439	1.77778
1	-2.14439	1.11111
1	-3.04551	0.285714
1	3.04551	1.375
1	-2.86129	0.636364
1	2.86129	0.8
1	1.61891	1.5
1	-1.61891	0
1	-1.1375	0.444444
1	1.1375	1.11111
1	-0.0134205	1.25
1	0.0134205	0.444444
1	-4.80244	1
1	4.80244	0.75
1	0.109624	0.333333
1	-0.109624	0.666667
1	-0.0631938	0.875
1	0.0631938	0.8125
1	-4.18587	0
1	4.18587	0.875
1	1.22239	0.444444
1	-1.22239	0.888889
1	-0.117039	1
1	0.117039	1.5
1	-0.402759	0.5
1	0.402759	0.75
1	-2.01123	0.4
1	2.01123	0.6
1	4.46787	1.125
1	-4.46787	0.571429
1	0.121991	0.444444
1	-0.121991	0.4
1	-4.4185	0.2
1	4.4185	0.7
1	1.52356	0.6
1	-1.52356	0.4
1	-0.164119	0.3
1	0.164119	1.1
1	-4.39575	0
1	4.39575	1.125
1	0.485427	0.533333
1	-0.485427	0.866667
1	0.684138	1.2
1	-0.684138	1.0625
1	-1.27302	0.571429
1	1.27302	1.16667
1	-4.43741	0.777778
1	4.43741	1.2
1	6.35755	1.14286
1	-6.35755	0.375
1	-0.391191	0.666667
1	0.391191	1.3
1	1.09954	1
1	-1.09954	0.4
1	-1.09803	0.75
1	1.09803	0.75
1	2.21299	0.777778
1	-2.21299	0
1	-2.10236	1.55556
1	2.10236	0.4
1	-4.04439	0.625
1	4.04439	1.28571
1	3.85798	0.444444
1	-3.85798	0.777778
1	1.11784	0.15
1	-1.11784	0.368421
1	-0.854149	0.2
1	0.854149	0.444444
1	-2.24793	0.111111
1	2.24793	0.875
1	4.05528	1
1	-4.05528	0.928571
1	1.3604	0.666667
1	-1.3604	1.21429
1	1.77961	0.444444
1	-1.77961	0.0909091
1	-1.87447	0.6
1	1.87447	0.4
1	4.75489	1.44444
1	-4.75489	0.333333
1	-0.247928	0.857143
1	0.247928	1
1	2.2115	0.6875
1	-2.2115	0.1875
1	-1.37851	1
1	1.37851	0.222222
1	1.8365	1.25
1	-1.8365	0
1	-2.36257	0.4
1	2.36257	1.1
1	2.6368	0.916667
1	-2.6368	0.727273
1	-3.80735	0.444444
1	3.80735	1.33333
1	1.34239	1
1	-1.34239	0.444444
1	-0.882643	1.15385
1	0.882643	0.5
1	1.13327	0.444444
1	-1.13327	0.666667
1	-2.02748	0.4
1	2.02748	0.8
1	1.79008	0.4375
1	-1.79008	0.133333
1	-2.32193	0.111111
1	2.32193	0.777778
1	0.852443	0.888889
1	-0.852443	1.33333
1	5.93074	1.28571
1	-5.93074	0
1	0.607683	0.888889
1	-0.607683	0.4
1	2.73039	0.571429
1	-2.73039	0.428571
1	-4.02975	0.230769
1	4.02975	1.15385
1	3.55459	0.875
1	-3.55459	0.5
1	-1.70044	0.923077
1	1.70044	1.38462
1	0.137504	0.4
1	-0.137504	0.65
1	4.83289	1.375
1	-4.83289	0.125
1	-1.17403	1.125
1	1.17403	1.375
1	2.94753	1.42857
1	-2.94753	0.285714
1	-3.03562	0.5
1	3.03562	0.555556
1	1.07529	1.5
1	-1.07529	0
1	-1.25376	1
1	1.25376	0.111111
1	-0.263034	0.8
1	0.263034	1.06667
1	0.407658	0.375
1	-0.407658	1
1	5.39232	1.71429
1	-5.39232	0.25
1	-0.874469	0.416667
1	0.874469	1.33333
1	3.70044	1.06667
1	-3.70044	0.764706
1	2.04439	1.33333
1	-2.04439	0.909091
1	4.2854	1.625
1	-4.2854	1.25
1	1.5502	0.777778
1	-1.5502	0.222222
1	0.146841	0.705882
1	-0.146841	0.647059
1	1.43741	0.714286
1	-1.43741	0.615385
1	2.58496	1.25
1	-2.58496	0.555556
1	1	1.5
1	-1	1
1	2.80735	1.18182
1	-2.80735	0.8
1	1.21501	1
1	-1.21501	0.75
1	2	0.75
1	-2	0.25
1	3.80735	1.2
1	-3.80735	0.5
1	1	0.571429
1	-1	0.6
1	5.67243	0.785714
1	-5.67243	0.571429
1	-1.26573	0.666667
1	1.26573	0.846154
1	0.0962153	0.928571
1	-0.0962153	1
1	-0.427421	0.375
1	0.427421	0.4
1	1.73118	0.8
1	-1.73118	1.11111
1	-0.467779	0.25
1	0.467779	1
1	-0.708537	0.333333
1	0.708537	1
1	-0.881356	0.545455
1	0.881356	0.222222
1	3.67243	1.25
1	-3.67243	0.5
1	-2.35908	0
1	2.35908	0.857143
1	-3.974	0.636364
1	3.974	0.727273
1	3.70044	0.125
1	-3.70044	1.375
1	-0.767477	1.18182
1	0.767477	0.727273
1	0.592911	0.3
1	-0.592911	0.333333
1	-1.21791	0.285714
1	1.21791	2
1	2	1.15385
1	-2	0.583333
1	2.44746	0.666667
1	-2.44746	0.7
1	-0.540568	0.75
1	0.540568	0.307692
1	-2.57075	0.538462
1	2.57075	0.75
1	4.39759	2.14286
1	-4.39759	0.857143
1	0.250962	0.222222
1	-0.250962	0.555556
1	0.782409	0.777778
1	-0.782409	1.125
1	-1.6545	0.5
1	1.6545	0.9
1	0.847997	1.16667
1	-0.847997	2
1	0.623437	0.357143
1	-0.623437	0.571429
1	1.05686	1.3
1	-1.05686	1.33333
1	-1.48278	0.285714
1	1.48278	1.5
1	4.40599	1.57143
1	-4.40599	0.142857
1	-2.56224	1.07143
1	2.56224	0.571429
1	-1.02308	0.642857
1	1.02308	1.08333
1	1.89947	0.375
1	-1.89947	0.266667
1	0.304855	1.5
1	-0.304855	0.375
1	-2.30256	1.13333
1	2.30256	1.1875
1	2.79586	1.1
1	-2.79586	0.6
1	0.0727563	1.125
1	-0.0727563	0.222222
1	-1.94753	0.916667
1	1.94753	0.333333
1	2.21759	1.23077
1	-2.21759	0.846154
1	0.364274	0.75
1	-0.364274	0
1	-0.154034	0.785714
1	0.154034	1.06667
1	-4.41504	0.5
1	4.41504	1
1	3.90689	1.2
1	-3.90689	0.9
1	0.811238	1.3
1	-0.811238	0.777778
1	-1.66742	0.333333
1	1.66742	1
1	3.15381	1.14286
1	-3.15381	0.625
1	0.955606	1.5
1	-0.955606	0.5
1	-1.93074	0.352941
1	1.93074	0.5
1	-2.95936	0.4
1	2.95936	1
1	3.17991	0.777778
1	-3.17991	0.25
1	-1.8147	0.444444
1	1.8147	0.625
1	-0.25634	0.4375
1	0.25634	0.882353
1	-1.45943	0.833333
1	1.45943	0.636364
1	1.71621	0.416667
1	-1.71621	1.27273
1	0.0238467	0.866667
1	-0.0238467	0.357143
1	-4.88264	0.4
1	4.88264	0.888889
1	6.47573	0.642857
1	-6.47573	0.666667
1	-1	0.454545
1	1	0.25
1	-0.820451	0.3
1	0.820451	0.636364
1	-0.936806	1.09091
1	0.936806	0.666667
1	3.2854	0.545455
1	-3.2854	1.36364
1	-0.868755	0.8
1	0.868755	0.666667
1	1.27753	1
1	-1.27753	0.7
1	-4.5325	0.545455
1	4.5325	0.636364
1	2.10046	0.3
1	-2.10046	0.888889
1	-1.97628	1.2
1	1.97628	1.3
1	-2	0.823529
1	2	0.764706
1	-2.71989	0.5
1	2.71989	1.22222
1	3.19438	1.22222
1	-3.19438	0.875
1	-2.25634	0.75
1	2.25634	1.75
1	0.0780025	0.555556
1	-0.0780025	0.8
1	-3.40808	0.857143
1	3.40808	1.875
1	5.24031	1.71429
1	-5.24031	0.142857
1	-0.293731	1.25
1	0.293731	0.75
1	0.469485	0.833333
1	-0.469485	1.15385
1	-2.18057	0.6
1	2.18057	1.1
1	2.54432	1.44444
1	-2.54432	0.333333
1	-0.518131	0.55
1	0.518131	1.10526
1	1.12832	0.8
1	-1.12832	1
1	-4.71882	1.22222
1	4.71882	0.5
1	3.92283	0.5
1	-3.92283	0.363636
1	2.30743	1.25
1	-2.30743	0.625
1	-2.41504	0.111111
1	2.41504	0.888889
1	1.80735	0.888889
1	-1.80735	1.44444
1	-1.58496	0.25
1	1.58496	0.470588
1	0.176878	2
1	-0.176878	0.625
1	-4.93074	0.6
1	4.93074	0.555556
1	5.85798	0.75
1	-5.85798	0.375
1	-0.425306	0.4
1	0.425306	0.375
1	-0.893085	0.6
1	0.893085	0.363636
1	-2.23704	0.333333
1	2.23704	0.555556
1	-0.371969	0.142857
1	0.371969	2
1	1.05445	1.1875
1	-1.05445	0.6
1	-0.469485	0.789474
1	0.469485	1.26316
1	2.926	0.882353
1	-2.926	0.352941
1	-0.793549	0.9375
1	0.793549	0.6
1	2.68806	0.5
1	-2.68806	0.818182
1	-0.250808	0.461538
1	0.250808	0.923077
1	2.5025	0.9375
1	-2.5025	1
1	-1.152	0
1	1.152	0.875
1	0.584963	0.5
1	-0.584963	0.3
1	-5.52356	0.25
1	5.52356	1
1	5.12928	0.111111
1	-5.12928	0.75
1	-3.47805	0.375
1	3.47805	0.777778
1	-3.41238	0.909091
1	3.41238	1
1	0.530515	1.22222
1	-0.530515	0.333333
1	2.37851	1.55556
1	-2.37851	0.333333
1	-0.5542	0.666667
1	0.5542	0.777778
1	-1.91754	0.444444
1	1.91754	0.625
1	-3	0.545455
1	3	1.27273
1	-2.32193	1.625
1	2.32193	0.25
1	0.667425	0.833333
1	-0.667425	0.545455
1	3.98185	0.866667
1	-3.98185	0.785714
1	-2.16993	0.333333
1	2.16993	1
1	-1.04182	0.928571
1	1.04182	0.5625
1	-5.30378	0
1	5.30378	0.75
1	-3.08746	0.3
1	3.08746	1.1
2	7.39232	0.5
2	-7.39232	0.333333
2	0.923649	0.642857
2	-0.923649	0.357143
2	-0.241008	0
2	0.241008	0.857143
2	-2.78338	0.428571
2	2.78338	1.75
2	1.09516	0.818182
2	-1.09516	0.6
2	0.903138	0.333333
2	-0.903138	0.625
2	-2.3155	0.727273
2	2.3155	0.818182
2	-1.2854	0.3
2	1.2854	0.2
2	2.5502	1.57143
2	-2.5502	0.125
2	-0.592122	0.647059
2	0.592122	0.866667
2	0.461904	0.8
2	-0.461904	1
2	-1.26303	0.923077
2	1.26303	0.714286
2	1.66297	1
2	-1.66297	0.888889
2	1.95354	0.857143
2	-1.95354	0.142857
2	0.719892	0.357143
2	-0.719892	0.846154
2	-3.03562	0.142857
2	3.03562	1.875
2	5.55459	1.07143
2	-5.55459	1
2	0.106915	0.888889
2	-0.106915	0.4
2	-0.351472	0.555556
2	0.351472	1
2	-2.47294	0.583333
2	2.47294	0.636364
2	2.48543	0.666667
2	-2.48543	0.7
2	1.06817	0.444444
2	-1.06817	0.5
2	1.12553	0.777778
2	-1.12553	0.555556
2	-1.03953	0.333333
2	1.03953	0.5
2	3.3339	0.727273
2	-3.3339	0.0833333
2	2.06736	1
2	-2.06736	0.333333
2	-0.539366	0.866667
2	0.539366	0.923077
2	-1.6845	0.153846
2	1.6845	0.583333
2	2.14975	1.625
2	-2.14975	0.222222
2	-0.476438	1.16667
2	0.476438	0.333333
2	0.0824622	0.363636
2	-0.0824622	0.7
2	-1.96683	1
2	1.96683	0.3
2	3.66297	1
2	-3.66297	0.333333
2	-0.61471	0.666667
2	0.61471	1.125
2	0.289507	0.727273
2	-0.289507	0.7
2	-1.98832	0.615385
2	1.98832	0.923077
2	0.0544478	0.923077
2	-0.0544478	0.923077
2	-2.13927	0.125
2	2.13927	0.555556
2	-3.78136	0.777778
2	3.78136	1.88889
2	2.40808	0.416667
2	-2.40808	0.583333
2	-1.56294	0.666667
2	1.56294	0.6
2	0.0797272	0.928571
2	-0.0797272	0.692308
2	-2.4361	0.25
2	2.4361	1.125
2	0.526069	1
2	-0.526069	0.928571
2	0.736966	1.125
2	-0.736966	1.125
2	0.119299	0.307692
2	-0.119299	0.642857
2	-5.04439	0.272727
2	5.04439	0.636364
2	2.76081	1.5
2	-2.76081	0.75
2	-0.5286	0.846154
2	0.5286	0.461538
2	1.73207	0.538462
2	-1.73207	1.07692
2	-2.14886	0.571429
2	2.14886	1.14286
2	2.88381	0.4
2	-2.88381	0
2	-1.19265	1
2	1.19265	1.4
2	0.659925	0.375
2	-0.659925	1.625
2	-3.18587	0.166667
2	3.18587	1
2	2.51457	0.583333
2	-2.51457	0.833333
2	-1.27563	0.785714
2	1.27563	0.714286
2	-0.241008	1.11111
2	0.241008	1.27273
2	-2.22781	0.333333
2	2.22781	0.75
2	0.662965	1.25
2	-0.662965	0.625
2	-2.32747	1
2	2.32747	1.33333
2	-0.260236	0.928571
2	0.260236	1
2	-3.67243	0.222222
2	3.67243	1.55556
2	6.59991	0.533333
2	-6.59991	1
2	-1.08092	0.375
2	1.08092	0.888889
2	0.712198	0.818182
2	-0.712198	0.181818
2	-0.206451	0.666667
2	0.206451	1.22222
2	2.85086	1.06667
2	-2.85086	0.733333
2	-1.40599	1.46154
2	1.40599	1.07143
2	-0.420108	0.5
2	0.420108	0.833333
2	-3.48543	0.454545
2	3.48543	1.08333
2	5.70044	1.25
2	-5.70044	0.533333
2	-1.58496	0.571429
2	1.58496	1.28571
2	2.04731	0.857143
2	-2.04731	0
2	-0.874469	0.625
2	0.874469	1.57143
2	2.5025	0.8125
2	-2.5025	1.66667
2	-1.42146	1.04545
2	1.42146	0.904762
2	0.523562	0.636364
2	-0.523562	0.666667
2	-1.06559	0.2
2	1.06559	0.727273
2	4	1.5
2	-4	0.428571
2	1.18763	0
2	-1.18763	0.9
2	-0.0351894	0.25
2	0.0351894	1.16667
2	-3.20945	0.466667
2	3.20945	0.857143
2	0.913843	1.375
2	-0.913843	0.25
2	-2.4517	0.777778
2	2.4517	0.647059
2	1.26303	1
2	-1.26303	0.8
2	-4.27302	0.888889
2	4.27302	0.2
2	-1.35908	0.714286
2	1.35908	1.14286
2	0.736966	1.44444
2	-0.736966	0.25
2	-2.98185	0.875
2	2.98185	1.66667
2	3.02554	1.57143
2	-3.02554	0.142857
2	3.44294	1.33333
2	-3.44294	0.857143
2	-4.42626	0.625
2	4.42626	1.625
2	4.70044	0.928571
2	-4.70044	0.692308
2	-0.269187	0.625
2	0.269187	1.22222
2	0.514573	1.11111
2	-0.514573	0.888889
2	-0.342392	0.666667
2	0.342392	1.375
2	3.85798	0.5
2	-3.85798	0
2	0.263034	1.11111
2	-0.263034	0.888889
2	0.141356	1.09091
2	-0.141356	0.818182
2	-0.0972972	0.75
2	0.0972972	0.111111
2	4.35755	1
2	-4.35755	0.375
2	-3.33985	0.444444
2	3.33985	0.555556
2	-2.02106	0.769231
2	2.02106	1.21429
2	1.21412	0.8
2	-1.21412	0.8125
2	1.35364	1.1
2	-1.35364	1.11111
2	-1.07039	1.15385
2	1.07039	0.615385
2	1.44057	0.818182
2	-1.44057	0.636364
2	-2.58496	0.230769
2	2.58496	0.571429
2	5.2854	0.785714
2	-5.2854	0.571429
2	1.48543	0.875
2	-1.48543	0.625
2	2.90689	0.636364
2	-2.90689	1.41667
2	-0.563901	0.875
2	0.563901	0.625
2	0.415037	0.642857
2	-0.415037	0.214286
2	0.556393	1.27273
2	-0.556393	1.1
2	-0.131245	0.5
2	0.131245	0.777778
2	-0.807355	0.545455
2	0.807355	0.416667
2	4.32193	1
2	-4.32193	0.375
2	1.61667	1.27273
2	-1.61667	0.545455
2	1.5025	0.625
2	-1.5025	0.444444
2	-1.58496	0.363636
2	1.58496	0.8
2	3.90689	0.666667
2	-3.90689	0.769231
2	0.222392	0.833333
2	-0.222392	0.583333
2	2.80735	0.733333
2	-2.80735	0.266667
2	6.26679	1.71429
2	-6.26679	0.428571
2	-1.66297	0.222222
2	1.66297	1.77778
2	-3.20945	0.769231
2	3.20945	1.07692
2	2.89308	1.61538
2	-2.89308	0.461538
2	3.40775	1.375
2	-3.40775	0.875
2	4.27302	0.384615
2	-4.27302	0.615385
2	-1.82597	0.777778
2	1.82597	1.375
2	0.105709	0.416667
2	-0.105709	1
2	1.44057	0
2	-1.44057	1
2	-2.4975	0.5
2	2.4975	1.33333
2	2.89812	0.666667
2	-2.89812	0.214286
2	0.286881	1.66667
2	-0.286881	0.571429
2	1.33015	1.18182
2	-1.33015	1.7
2	3.21501	0.75
2	-3.21501	1.5
2	2.50696	0.5
2	-2.50696	0.571429
2	-0.201634	0.5
2	0.201634	1.08333
2	-2.29768	0.8
2	2.29768	0.933333
2	2.56884	0.692308
2	-2.56884	0.666667
2	-0.36257	0.785714
2	0.36257	1.07692
2	-2.81497	0.142857
2	2.81497	1.28571
2	-3.24793	1.61538
2	3.24793	0.857143
2	3.56478	1
2	-3.56478	0.428571
2	0.483209	1.25
2	-0.483209	1.09091
2	-4.11334	0.166667
2	4.11334	1.85714
2	-1.32193	0.7
2	1.32193	1
2	-0.0356239	0.272727
2	0.0356239	1.2
2	-5.90689	0.428571
2	5.90689	1.42857
2	6.33985	1.375
2	-6.33985	0.142857
2	-0.584963	0.3
2	0.584963	0.555556
2	3.10434	1.28571
2	-3.10434	0.75
2	-2.50779	0.4
2	2.50779	1.66667
2	2.4021	1.5
2	-2.4021	0.25
2	0.952694	1.125
2	-0.952694	1.75
2	-2.52356	0.583333
2	2.52356	0.692308
2	-0.10497	0.368421
2	0.10497	1
2	-2.14136	0.444444
2	2.14136	1.25
2	2.82597	1.14286
2	-2.82597	0
2	1.15056	0.625
2	-1.15056	0.6875
2	-0.482152	0.75
2	0.482152	0.125
2	-2.38466	0.9
2	2.38466	0.8
2	-0.736966	0.8
2	0.736966	1.1875
2	-0.61891	0.590909
2	0.61891	0.636364
2	-1.14018	1
2	1.14018	0.777778
2	-2.73697	0.333333
2	2.73697	0.75
2	1.90046	0.875
2	-1.90046	1.14286
2	-5.66534	0.142857
2	5.66534	1.14286
2	3.90689	1.09091
2	-3.90689	0.5
2	0.957772	0.444444
2	-0.957772	0.888889
2	1.52356	0.888889
2	-1.52356	0.9
2	-3.32193	0.375
2	3.32193	0.75
2	-0.718229	0.833333
2	0.718229	0.230769
2	-2.87149	0.545455
2	2.87149	1
2	1.51019	0.8
2	-1.51019	0.4
2	-4.32193	0.888889
2	4.32193	1.44444
2	4.90689	1
2	-4.90689	0.363636
2	-0.321928	1.3
2	0.321928	0.8
2	0.836501	1.53846
2	-0.836501	1.15385
2	0.975752	1.57143
2	-0.975752	0.571429
2	2.18442	0.75
2	-2.18442	0.25
2	-3.28951	0.444444
2	3.28951	0.777778
2	-0.478047	0.916667
2	0.478047	1.07692
2	-3.16993	0.916667
2	3.16993	0.384615
2	-3.75489	0.285714
2	3.75489	0.75
2	4.07325	0.769231
2	-4.07325	0.928571
2	-0.884523	0.5
2	0.884523	0.555556
2	-2.21299	1
2	2.21299	0.125
2	-4.04439	0.857143
2	4.04439	1.06667
2	4.32193	1.14286
2	-4.32193	1.14286
2	-1.77052	0.5
2	1.77052	0.166667
2	-0.289507	0.555556
2	0.289507	0.888889
2	1.94753	0.333333
2	-1.94753	0.7
2	-1.90689	0.4
2	1.90689	1.33333
2	2	0.875
2	-2	0.7
2	-5.67243	0.923077
2	5.67243	1.07692
2	5.90689	1
2	-5.90689	0.533333
2	-2.68806	1.4
2	2.68806	1.3
2	-4.75489	0.363636
2	4.75489	0.6
2	2.08746	0.5
2	-2.08746	1.18182
2	5.85798	0.727273
2	-5.85798	0.833333
2	2.58496	1
2	-2.58496	0.555556
2	2	0.727273
2	-2	0.909091
3	6.82018	0.75
3	-6.82018	0.888889
3	0.800691	0.666667
3	-0.800691	0.4
3	-0.678072	0.666667
3	0.678072	1
3	-0.838249	0.666667
3	0.838249	0.733333
3	2.074	1.07143
3	-2.074	0.615385
3	-1.22827	1
3	1.22827	0.333333
3	0.143591	0.0833333
3	-0.143591	0.615385
3	-1.16993	0
3	1.16993	1.83333
3	4.02975	0.428571
3	-4.02975	1.71429
3	-0.658963	1
3	0.658963	1.28571
3	-0.455679	1
3	0.455679	0.769231
3	-2.59495	0.25
3	2.59495	0.857143
3	0.89812	1.23077
3	-0.89812	0.25
3	0.23349	0.6
3	-0.23349	0.533333
3	1.78022	0.333333
3	-1.78022	0.5
3	-4.65208	0.142857
3	4.65208	1.71429
3	4.97728	0.875
3	-4.97728	0.625
3	-0.161155	0.7
3	0.161155	0.3
3	-0.599038	1
3	0.599038	0.777778
3	-0.331206	0.545455
3	0.331206	0.666667
3	0.387023	0.642857
3	-0.387023	0.846154
3	0.240051	0.642857
3	-0.240051	1
3	1.0145	0.727273
3	-1.0145	0.454545
3	-2.58496	0
3	2.58496	2
3	2.64909	0.642857
3	-2.64909	0.615385
3	0.422691	0.444444
3	-0.422691	0
3	-1.49215	0.142857
3	1.49215	1
3	-2	1
3	2	1
3	0.351472	0.777778
3	-0.351472	0.666667
3	-0.0191088	0.25
3	0.0191088	0.727273
3	-1.38957	1.375
3	1.38957	0
3	-2.87447	0.933333
3	2.87447	1.13333
3	3.72247	1
3	-3.72247	0.222222
3	0.30895	0.714286
3	-0.30895	1.07692
3	0.304855	0.444444
3	-0.304855	0.222222
3	-1.26679	0.75
3	1.26679	0.8
3	1	1.11111
3	-1	1
3	0.548893	0.555556
3	-0.548893	0.473684
3	0.222392	0.352941
3	-0.222392	0.352941
3	-2.40599	0.5
3	2.40599	2
3	1.90046	0.4
3	-1.90046	0
3	0.0577155	0.642857
3	-0.0577155	1.14286
3	-0.189825	0
3	0.189825	0.375
3	-1.68806	0.454545
3	1.68806	0.636364
3	2.35614	1.1
3	-2.35614	0.777778
3	-1.11189	0.823529
3	1.11189	0.5
3	-0.922832	0.571429
3	0.922832	0.642857
3	-5.14296	0.8
3	5.14296	1.0625
3	3.80735	0.666667
3	-3.80735	0.333333
3	0.78099	0.428571
3	-0.78099	1.42857
3	-1.02647	0.375
3	1.02647	1
3	2.30812	0.8
3	-2.30812	0.176471
3	0.308753	0.368421
3	-0.308753	0.571429
3	-0.612977	1
3	0.612977	0.416667
3	-3.2854	0.833333
3	3.2854	0.181818
3	2	1.25
3	-2	0.333333
3	0.304006	1.11111
3	-0.304006	0.5
3	-1.99408	0.375
3	1.99408	0.625
3	-2.46713	0.538462
3	2.46713	0.923077
3	1.56884	0.473684
3	-1.56884	0.666667
3	2.46591	1.3
3	-2.46591	1.1
3	-5.75489	0
3	5.75489	1.33333
3	6.53916	0.666667
3	-6.53916	0.25
3	-0.287282	0.333333
3	0.287282	1
3	2.10962	0.733333
3	-2.10962	1.06667
3	-2.56986	0.666667
3	2.56986	0.272727
3	-1.95174	0.545455
3	1.95174	0.909091
3	-2	0.444444
3	2	1
3	1.98351	0.785714
3	-1.98351	0.357143
3	-4.49643	0.444444
3	4.49643	0.8
3	4.94251	1.375
3	-4.94251	0.375
3	-1.13327	0.947368
3	1.13327	0.833333
3	2.01057	0.888889
3	-2.01057	0.3
3	-2.822	0.5
3	2.822	1.625
3	2.09516	0.166667
3	-2.09516	1
3	-2.21791	0.9
3	2.21791	0.888889
3	1.01937	0.6
3	-1.01937	0.4
3	-4.44846	0
3	4.44846	1.44444
3	4.05311	0.666667
3	-4.05311	0.181818
3	-1.40939	0.4
3	1.40939	1.11111
3	1.43296	1.28571
3	-1.43296	0.538462
3	-2.07039	0.2
3	2.07039	1.2
3	2.76553	1.75
3	-2.76553	0
3	-1.83007	0.785714
3	1.83007	0.846154
3	2.42223	0.357143
3	-2.42223	0.5
3	1.14296	1
3	-1.14296	0.222222
3	3.02237	0.6
3	-3.02237	0.6
3	-2.17585	0.846154
3	2.17585	0.866667
3	2.37587	1.36364
3	-2.37587	0.25
3	0.584963	0.823529
3	-0.584963	0.375
3	2.63941	0.857143
3	-2.63941	0.142857
3	-1.84327	1.5
3	1.84327	0.5
3	1.75132	0.733333
3	-1.75132	0.285714
3	-4.83289	0
3	4.83289	1.71429
3	5.88264	1.33333
3	-5.88264	0.466667
3	-2.35755	0.777778
3	2.35755	1
3	-0.662965	0.8
3	0.662965	1.1
3	2.84435	1
3	-2.84435	0.833333
3	2.9542	0.555556
3	-2.9542	0.3
3	-1.28011	0.727273
3	1.28011	1
3	-1.03103	1.57143
3	1.03103	0.428571
3	-2.62449	0.166667
3	2.62449	0.461538
3	2.67807	1.375
3	-2.67807	0.5
3	-1	0.615385
3	1	1.26667
3	0.263034	1.125
3	-0.263034	0.777778
3	-1.48113	1.09091
3	1.48113	0.9
3	0.90837	0.8
3	-0.90837	0.5
3	1.89308	0.4
3	-1.89308	0.3
3	2.2303	1
3	-2.2303	0.333333
3	-3.90689	0.5
3	3.90689	0.266667
3	4	0.9
3	-4	0.222222
3	-0.125531	1.22222
3	0.125531	0.75
3	3.08746	1.2
3	-3.08746	0.3
3	-2.96963	0.166667
3	2.96963	0.642857
3	2	0.5
3	-2	1
3	1.67807	0.769231
3	-1.67807	0.714286
3	-2.53842	0.769231
3	2.53842	0.769231
3	1.20645	1.27273
3	-1.20645	0.545455
3	4.58496	0.692308
3	-4.58496	0.615385
3	3.55459	0.785714
3	-3.55459	0.875
3	-0.415037	0.4
3	0.415037	0.363636
3	-0.691878	0.4
3	0.691878	0.5
3	2	1
3	-2	0
3	-0.621488	0.923077
3	0.621488	0.461538
3	4.32193	0.8
3	-4.32193	1
3	7.03342	1
3	-7.03342	0.555556
3	2.0889	1.3
3	-2.0889	0.6
3	-0.756074	0.842105
3	0.756074	0.888889
3	-1.49099	0.777778
3	1.49099	0.555556
3	3.31079	0.727273
3	-3.31079	0
3	-0.622765	1.125
3	0.622765	0.777778
3	-2.3505	0.181818
3	2.3505	1
3	3.31228	0.666667
3	-3.31228	0.555556
3	1.45003	1.22222
3	-1.45003	0.75
3	2.33529	0.6
3	-2.33529	0.4
3	-2.13386	1.23077
3	2.13386	0.692308
3	0.886343	0.7
3	-0.886343	0.0909091
3	-3.53423	0.375
3	3.53423	1
3	-0.228269	0.666667
3	0.228269	0.333333
3	-3.12928	0.533333
3	3.12928	0.785714
3	3.96963	0.857143
3	-3.96963	0.375
3	-0.23078	0.444444
3	0.23078	0.666667
3	0.206451	0.272727
3	-0.206451	0.7
3	-1.20163	0.555556
3	1.20163	1.25
3	2.32193	1.1
3	-2.32193	0.363636
3	0.422691	0.692308
3	-0.422691	0.642857
3	1.64386	0.777778
3	-1.64386	1
3	-1.42884	0.444444
3	1.42884	0.6
3	2.71621	1
3	-2.71621	0
3	0.896164	0.666667
3	-0.896164	0.25
3	-0.27711	1.1
3	0.27711	0.727273
3	-2.21723	0.4
3	2.21723	0.266667
3	0.777608	0.571429
3	-0.777608	0.266667
3	2.3356	0.7
3	-2.3356	0.5
3	-0.104337	0.583333
3	0.104337	0.5
3	-1.45457	0.75
3	1.45457	1
3	3.83289	1
3	-3.83289	0.625
3	0.899473	0.333333
3	-0.899473	0.818182
3	0.715023	0.363636
3	-0.715023	0.8
3	-0.825971	0.222222
3	0.825971	1.125
3	1.97728	0.9
3	-1.97728	1
3	0.936435	2.14286
3	-0.936435	0.375
3	-0.242857	0.125
3	0.242857	1.25
3	-1.78427	0.5
3	1.78427	1.125
3	1	0.571429
3	-1	0.571429
3	1.074	1.57143
3	-1.074	0.375
3	-1.56343	0.25
3	1.56343	1.5
3	-2.60407	0.5
3	2.60407	0.2
3	2.13465	0.666667
3	-2.13465	1.375
3	-0.841302	1.06667
3	0.841302	0.466667
3	-1.34314	0.764706
3	1.34314	0.6875
3	-7.14466	0
3	7.14466	1.5
3	4.3339	0.583333
3	-4.3339	0.545455
3	0.630766	0.666667
3	-0.630766	1.375
3	1.12156	1.26667
3	-1.12156	0.5
3	-4.45396	0.111111
3	4.45396	0.555556
3	1.77138	0.875
3	-1.77138	0.125
3	0.643065	0.473684
3	-0.643065	0.777778
3	-2.02975	0.785714
3	2.02975	0.733333
3	2.37504	0.6
3	-2.37504	0.181818
3	-0.748461	0.875
3	0.748461	0.625
3	0.520832	0.818182
3	-0.520832	0.363636
3	-2.09192	0
3	2.09192	1.33333
3	1.96083	0.666667
3	-1.96083	0.4
3	1.10434	0.8
3	-1.10434	0.181818
3	-0.615857	0.583333
3	0.615857	0.416667
3	-3.67807	0.266667
3	3.67807	1.26667
3	5.88264	1.26667
3	-5.88264	0.3125
3	1.20859	1.125
3	-1.20859	0.142857
3	2.05445	0.578947
3	-2.05445	0.705882
3	-4.12102	0.666667
3	4.12102	1.16667
3	1.90046	0.692308
3	-1.90046	0.5
3	-1.25634	0.4
3	1.25634	1.66667
3	0.313158	0.555556
3	-0.313158	0
3	-3.71425	0.2
3	3.71425	0.727273
3	4.02975	1.05882
3	-4.02975	0.411765
3	-1.32193	0.307692
3	1.32193	0.285714
3	2.09516	1
3	-2.09516	0.333333
3	-1.62149	1.36364
3	1.62149	0.833333
3	1.36257	0.666667
3	-1.36257	0.461538
3	-2.36457	0.375
3	2.36457	1.375
3	-1	0.545455
3	1	0.9
3	4.59991	1
3	-4.59991	0.714286
3	-1.98351	0.5
3	1.98351	1
3	0.857981	0.833333
3	-0.857981	0.692308
3	-2.73697	0.533333
3	2.73697	0.642857
3	1.16046	0.363636
3	-1.16046	1.09091
3	1.75607	0.909091
3	-1.75607	0.333333
3	-0.231947	1
3	0.231947	0.375
3	-4.75489	0.222222
3	4.75489	0.625
3	4	0.866667
3	-4	1.0625
3	-1.92283	0.545455
3	1.92283	0.636364
3	1.97491	0.736842
3	-1.97491	0.388889
3	-2.90689	0.416667
3	2.90689	1.33333
3	2.39232	0.111111
3	-2.39232	1.22222
3	-1.27563	0.642857
3	1.27563	0.692308
3	1.8365	0.777778
3	-1.8365	0
3	-4.56071	0.5
3	4.56071	0.444444
3	5.49185	1.14286
3	-5.49185	0.125
3	-1.37851	0.611111
3	1.37851	0.823529
3	0.263034	0.333333
3	-0.263034	1
3	-2.04439	0.555556
3	2.04439	0.1
3	3.64386	1
3	-3.64386	0.125
3	1.8625	1
3	-1.8625	0.4
3	-0.847997	1.11111
3	0.847997	0.555556
3	2.61891	0.833333
3	-2.61891	1
3	2.45943	0.666667
3	-2.45943	0.5
3	-2.68806	0.933333
3	2.68806	0.8
3	0.243926	0.363636
3	-0.243926	0.727273
3	-5.65821	0.5
3	5.65821	1.2
3	2	0.7
3	-2	0.4
3	-3.24793	0.375
3	3.24793	1.5
3	-0.868755	0.2
3	0.868755	0.8
3	2.07529	0.736842
3	-2.07529	0.55
3	3.32193	1.11111
3	-3.32193	0.666667
3	0.874469	1
3	-0.874469	1
3	0.874469	0.526316
3	-0.874469	1.22222
3	-0.777608	0.444444
3	0.777608	0.882353
3	1.16993	0.5625
3	-1.16993	0.5625
3	-4.24793	0.25
3	4.24793	1.125
3	1	0.5
3	-1	0.818182
3	-0.716207	1.44444
3	0.716207	0
3	4.16993	0.2
3	-4.16993	0
3	0.932886	0
3	-0.932886	1.625
3	-1	0.615385
3	1	0.916667
3	2.9386	1.2
3	-2.9386	0.545455
3	4.39232	1.28571
3	-4.39232	0
3	1.58496	1.1
3	-1.58496	0.5
3	1	0.6
3	-1	0.0909091
4	6.72792	0.625
4	-6.72792	0
4	-0.0955777	0.357143
4	0.0955777	0.692308
4	-0.78136	1.42857
4	0.78136	0
4	1.3505	0.75
4	-1.3505	0.333333
4	1.23816	0.916667
4	-1.23816	0.416667
4	2.53916	0.692308
4	-2.53916	0.846154
4	-1.13465	0.769231
4	1.13465	0.916667
4	-2.67807	0.625
4	2.67807	1.71429
4	4.77259	1.16667
4	-4.77259	0.142857
4	-1.822	0
4	1.822	0.571429
4	1.72437	0.642857
4	-1.72437	0.8125
4	-1.85798	0.4375
4	1.85798	1
4	-2.98793	0.333333
4	2.98793	1.11111
4	-0.820451	1.28571
4	0.820451	0.142857
4	-4.02554	0.375
4	4.02554	0.857143
4	4.08746	0.933333
4	-4.08746	0.642857
4	-1.54543	0.375
4	1.54543	1.14286
4	1.10309	1.42857
4	-1.10309	0.25
4	-1.66985	0.25
4	1.66985	0.555556
4	-3.05627	0
4	3.05627	0.857143
4	1.75743	0.888889
4	-1.75743	0.444444
4	-4.71149	0.285714
4	4.71149	1.5
4	5.2854	1.25
4	-5.2854	0.125
4	-0.40576	1
4	0.40576	1.33333
4	-2.52962	0.7
4	2.52962	0.818182
4	3.10236	0.357143
4	-3.10236	0.733333
4	2	1.3
4	-2	1
4	-2.17834	0.923077
4	2.17834	1.15385
4	0.194173	0.888889
4	-0.194173	1.125
4	-8.91886	0.357143
4	8.91886	1
4	6.18982	1.57143
4	-6.18982	0.333333
4	0.355095	1.25
4	-0.355095	0
4	1.16993	0.5
4	-1.16993	0.333333
4	-1.11548	0.666667
4	1.11548	0.888889
4	2.30378	0.5
4	-2.30378	0.444444
4	-1.95777	0.8
4	1.95777	0.529412
4	1.85626	0.785714
4	-1.85626	0.642857
4	-1.848	1.18182
4	1.848	0.363636
4	4.22239	1.66667
4	-4.22239	0.111111
4	-1.8365	0.5
4	1.8365	0.705882
4	-0.547488	0.8
4	0.547488	0.8
4	-1.05889	1.125
4	1.05889	1.66667
4	-3.42962	0.666667
4	3.42962	1.45455
4	-2.1592	0
4	2.1592	1
4	-3.56768	0.666667
4	3.56768	0.9375
4	3.6865	0.777778
4	-3.6865	0.777778
4	0.165059	1
4	-0.165059	1.07692
4	1.53051	0.866667
4	-1.53051	0.866667
4	-2.15528	0
4	2.15528	0.181818
4	2.86507	1.28571
4	-2.86507	0.923077
4	-1.37346	0.333333
4	1.37346	0.888889
4	-2.07039	0.555556
4	2.07039	0.7
4	4.61471	0.846154
4	-4.61471	0.214286
4	-1.91617	0.888889
4	1.91617	0.75
4	1.84327	0.733333
4	-1.84327	0.9375
4	-3.42999	0.2
4	3.42999	0.333333
4	3.90689	1.16667
4	-3.90689	0.727273
4	-1.8606	0.444444
4	1.8606	1.375
4	0.754888	0.5625
4	-0.754888	0.357143
4	-4.72792	0.285714
4	4.72792	1.25
4	5.42626	1.44444
4	-5.42626	0.444444
4	-1.32193	1.11111
4	1.32193	0.222222
4	2.65821	1.125
4	-2.65821	0.125
4	0.311944	0.857143
4	-0.311944	0.5
4	5.05889	0.6
4	-5.05889	1.3
4	-1.11548	0.285714
4	1.11548	0.714286
4	-1.41504	0.555556
4	1.41504	1
4	-2.09954	0.4375
4	2.09954	1.13333
4	2.04439	0.7
4	-2.04439	1.11111
4	-2.82597	0.142857
4	2.82597	1.66667
4	0.652077	0.823529
4	-0.652077	1
4	-1.06711	0.3
4	1.06711	0.333333
4	2.9542	1.11111
4	-2.9542	0.888889
4	-0.917538	0.625
4	0.917538	1.22222
4	0.662965	0.692308
4	-0.662965	0.75
4	-5.32193	0.909091
4	5.32193	0.8
4	5.49185	1
4	-5.49185	0.222222
4	0.857981	1.4
4	-0.857981	0.4
4	-2.05889	0.6
4	2.05889	0.8
4	-1.09954	0.416667
4	1.09954	0.909091
4	-1.58496	0.833333
4	1.58496	0.7
4	0.584963	0.1
4	-0.584963	0.222222
4	1.16993	0.538462
4	-1.16993	0.846154
4	2.73697	0.75
4	-2.73697	0.545455
4	4	1.875
4	-4	0.666667
4	-0.678072	0.333333
4	0.678072	1.33333
4	-0.652077	0.25
4	0.652077	0.714286
4	0.415037	1.5
4	-0.415037	1.14286
4	3.90689	1.25
4	-3.90689	0.125
4	3.16993	1.11111
4	-3.16993	0.444444
4	-1.41278	0.5
4	1.41278	0.777778
4	-0.415037	0.444444
4	0.415037	0
4	2.54432	0.666667
4	-2.54432	0.666667
4	-2.28011	0.111111
4	2.28011	1.375
4	2.87447	1.85714
4	-2.87447	0.375
4	1.76155	0.888889
4	-1.76155	0.444444
4	-1.98489	0.3125
4	1.98489	0.6875
4	-2.4245	1.28571
4	2.4245	0.25
4	-1.55873	1.06667
4	1.55873	0.866667
4	-0.36257	0.384615
4	0.36257	0.692308
4	-5.3464	0.6
4	5.3464	0.6
4	-2.22651	0.785714
4	2.22651	0.933333
4	0.943416	1.66667
4	-0.943416	0.8
4	-2.74723	0.923077
4	2.74723	0.785714
4	4.64386	1.42857
4	-4.64386	1
4	1.04182	0.6875
4	-1.04182	0.8
4	-2.18733	0.4
4	2.18733	0.733333
4	-1.07276	1.25
4	1.07276	1.14286
4	-2.53051	0.222222
4	2.53051	0.888889
4	3.01707	0.833333
[truncated: 309 more rows]
